# Supplementary material for: Changes in transcriptomic response to salinity stress induce the brackish water adaptation in a freshwater snail
Source: Sci Rep. 2020 Sep 29;10:16049. doi: 10.1038/s41598-020-73000-8 (PMC7524832; doi:10.1038/s41598-020-73000-8)
Supplement: Supplementary file 1 — Supplementary Table S1. [file 41598_2020_73000_MOESM1_ESM.xlsx]

## Sheet: Table_S1
Table S1. Differentially expressed genes in the freshwater populations.
Transcript names are unique names for the Semisulcospira reiniana transcriptome dataset. Gene descriptions are referred to UniProtKB/Swiss-Prot and UniProtKB/TrEMBL.
Transcript name	Description
DN99735_c1_g2	Endoglucanase E-4
DN109323_c2_g3	GTPase IMAP family member 4
DN58509_c0_g1	60S ribosomal protein L21
DN52013_c0_g1	60S ribosomal protein L8
DN72121_c0_g1	60S ribosomal protein L8
DN104117_c2_g3	60S ribosomal protein L17
DN60882_c0_g2	Dynein light chain
DN69527_c0_g1	Histone H3
DN68945_c0_g1	Histone H3
DN71609_c0_g2	Succinate dehydrogenase [ubiquinone] iron-sulfur subunit, mitochondrial
DN104875_c3_g1	Glutamate decarboxylase 2
DN102719_c2_g1	Purine nucleoside phosphorylase
DN72040_c0_g1	Purine nucleoside phosphorylase
DN90188_c5_g1	Src kinase-associated phosphoprotein 2-A
DN71547_c0_g1	Putative phospholipid-transporting ATPase IIB
DN42296_c0_g1	Fatty acid-binding protein, adipocyte
DN62109_c0_g2	Stress-70 protein, mitochondrial
DN62109_c0_g1	Stress-70 protein, mitochondrial
DN70413_c0_g1	Phosphodiesterase
DN52838_c0_g1	Putative global transcription activator SNF2L4
DN94320_c1_g3	Cubilin
DN103207_c4_g1	Cubilin
DN73665_c0_g1	Cubilin
DN66434_c0_g1	Cubilin
DN94320_c1_g2	Cubilin
DN101763_c1_g4	Cubilin
DN64314_c1_g1	Protein arginine N-methyltransferase 1
DN75862_c0_g1	Carboxypeptidase E
DN250952_c0_g1	Carboxypeptidase E
DN69410_c0_g1	Supervillin
DN65714_c0_g1	Lipoma-preferred partner-like protein
DN71065_c0_g2	Y-box factor-like protein
DN69200_c0_g1	Y-box factor-like protein
DN84931_c5_g1	Peptidylglycine alpha-hydroxylating monooxygenase
DN101750_c4_g2	Uncharacterized protein
DN106894_c1_g2	Toll-like receptor 2 type-2
DN57411_c0_g1	Histone-lysine N-methyltransferase PRDM9
DN76906_c12_g1	Histone-lysine N-methyltransferase PRDM9
DN70938_c0_g1	alpha-1,2-Mannosidase
DN65690_c0_g1	14-3-3 protein zeta
DN71399_c1_g1	14-3-3 protein zeta
DN111518_c0_g1	GRAM domain-containing protein 1B
DN71606_c0_g1	Tyrosine-protein kinase transmembrane receptor Ror
DN19780_c0_g1	Calcium homeostasis endoplasmic reticulum protein
DN71333_c0_g2	Solute carrier family 12 member 4
DN67589_c0_g1	Regulator of microtubule dynamics protein 1
DN104683_c4_g7	Guanine nucleotide-binding protein G(Q) subunit alpha
DN82605_c1_g1	Alpha-galactosidase A
DN102282_c4_g1	Apoptosis 1 inhibitor
DN72086_c0_g1	Cyclin-I
DN63767_c0_g1	La-related protein 1
DN52562_c0_g1	CD63 antigen
DN68122_c0_g1	CD63 antigen
DN81309_c3_g3	Methionine synthase
DN118883_c0_g1	Eukaryotic initiation factor 4A-III
DN71714_c0_g2	Eukaryotic initiation factor 4A-III
DN73411_c0_g1	Eukaryotic initiation factor 4A-III
DN71921_c0_g1	Phospholipase D1
DN41129_c0_g1	Phospholipase D1
DN70911_c1_g2	Phospholipase D1
DN52760_c0_g1	Uncharacterized protein
DN67904_c0_g2	Ras-related protein Rab-2
DN64964_c0_g1	Calsyntenin-1
DN34716_c0_g1	Cyclin-L1
DN97505_c1_g6	Lysosomal aspartic protease
DN81294_c0_g3	Lysosomal aspartic protease
DN97505_c1_g3	Lysosomal aspartic protease
DN81294_c0_g2	Lysosomal aspartic protease
DN97505_c1_g2	Lysosomal aspartic protease
DN97505_c1_g1	Lysosomal aspartic protease
DN107120_c1_g1	Lysosomal aspartic protease
DN97505_c1_g5	Lysosomal aspartic protease
DN81294_c0_g1	Lysosomal aspartic protease
DN89084_c4_g1	40S ribosomal protein S19
DN81490_c5_g1	Innexin unc-7
DN80583_c3_g6	40S ribosomal protein S5
DN64844_c0_g1	Phosphorylase b kinase regulatory subunit
DN69696_c0_g1	Synaptotagmin-1
DN96969_c2_g2	Profilin
DN95191_c0_g1	C1q domain-containing protein
DN69188_c0_g1	Leucine-rich repeat flightless-interacting protein 2
DN62814_c0_g1	E3 ubiquitin-protein ligase UBR4
DN71120_c0_g1	KH domain-containing, RNA-binding, signal transduction-associated protein 2
DN61799_c0_g1	Eukaryotic translation initiation factor 3 subunit G-A
DN70009_c0_g1	Bromodomain adjacent to zinc finger domain protein 2B
DN69855_c1_g1	Putative histone-binding protein Caf1
DN72102_c1_g1	Protein disulfide-isomerase A6
DN69582_c0_g1	Enhancer of polycomb-like protein 1
DN71275_c0_g1	Ribosomal protein L19
DN66312_c0_g1	Ribosomal protein L19
DN69866_c0_g1	Protein argonaute-2
DN66335_c0_g1	Nuclear factor erythroid 2-related factor 2
DN111059_c0_g1	Histone-lysine N-methyltransferase MLL4
DN69643_c0_g1	Transmembrane 9 superfamily member 2
DN70143_c0_g1	Transmembrane 9 superfamily member 2
DN199289_c0_g1	ATP-binding cassette sub-family G member 2
DN109559_c8_g2	Uncharacterized protein
DN107602_c0_g1	Meprin A subunit beta
DN74734_c0_g1	Delta-like protein
DN55913_c0_g1	F-actin-capping protein subunit alpha
DN102379_c4_g2	Uncharacterized protein
DN71273_c0_g1	Serine/threonine-protein phosphatase 1 regulatory subunit 10
DN101000_c2_g5	Poly [ADP-ribose] polymerase 14
DN71761_c0_g1	Ubiquitin-conjugating enzyme E2-17 kDa
DN109547_c5_g1	Hemicentin-1
DN4357_c0_g1	Long-chain-fatty-acid--CoA ligase 1
DN75361_c4_g1	Long-chain-fatty-acid--CoA ligase 1
DN66152_c0_g1	Long-chain-fatty-acid--CoA ligase 1
DN72049_c0_g1	Heterogeneous nuclear ribonucleoprotein H
DN66984_c0_g1	Pleckstrin-like protein domain-containing family F member 2
DN222439_c0_g1	40S ribosomal protein S8
DN69190_c0_g2	40S ribosomal protein S8
DN106066_c0_g1	Location of vulva defective 1
DN87426_c0_g1	Protein hu-li tai shao
DN69268_c0_g1	Protein hu-li tai shao
DN51733_c0_g1	Zinc finger protein AEBP2
DN71823_c0_g1	60S ribosomal protein L4
DN68927_c0_g1	60S ribosomal protein L4
DN67830_c0_g2	Eukaryotic translation initiation factor 4 gamma 2
DN63146_c0_g1	Cytochrome b-c1 complex subunit 7
DN71818_c0_g1	WD repeat-containing protein 27
DN71194_c0_g2	Calmodulin
DN71194_c0_g1	Calmodulin
DN51836_c0_g1	Cadherin EGF LAG seven-pass G-type receptor 1
DN70584_c0_g1	Spliceosome RNA helicase BAT1
DN71769_c0_g1	Spliceosome RNA helicase BAT1
DN71395_c0_g1	Long-chain fatty acid transport protein 4
DN63864_c0_g1	S-adenosylmethionine synthase
DN72770_c0_g1	Myophilin
DN68696_c0_g1	Bullous pemphigoid antigen 1, isoforms 1/2/3/4
DN71795_c0_g1	Bullous pemphigoid antigen 1, isoforms 1/2/3/4
DN69944_c0_g1	mRNA-decapping enzyme 2
DN70048_c0_g1	40S ribosomal protein S17
DN34773_c0_g1	40S ribosomal protein S17
DN71843_c0_g1	PERQ amino acid-rich with GYF domain-containing protein 1
DN69722_c0_g1	Splicing factor 3B subunit 2
DN140474_c0_g1	Low-density lipoprotein receptor-related protein 5
DN69347_c0_g1	Myosin catalytic light chain LC-1, mantle muscle
DN63365_c0_g1	Myosin catalytic light chain LC-1, mantle muscle
DN70006_c0_g1	Multidrug and toxin extrusion protein 1
DN69596_c0_g1	Dynein beta chain, ciliary
DN71624_c0_g1	Asparaginyl-tRNA synthetase, cytoplasmic
DN94129_c3_g3	Carcinoembryonic antigen-related cell adhesion molecule 5
DN66522_c0_g1	Uncharacterized protein
DN71647_c0_g1	Uncharacterized protein
DN62838_c0_g1	Dihydropyrimidinase
DN63771_c0_g1	Dihydropyrimidinase
DN68626_c0_g1	Dihydropyrimidinase
DN72041_c0_g1	FERM domain-containing protein 3
DN70706_c0_g1	Complexin
DN71977_c0_g1	Farnesyl pyrophosphate synthetase
DN70727_c0_g1	Complement component 1 Q subcomponent-binding protein, mitochondrial
DN96463_c4_g1	Ubiquitin carboxyl-terminal hydrolase
DN71432_c0_g1	Dynein heavy chain, cytoplasmic
DN83488_c7_g2	Signal peptide, CUB and EGF-like domain-containing protein 1
DN74719_c2_g7	Signal peptide, CUB and EGF-like domain-containing protein 1
DN71312_c0_g1	Endophilin-A2
DN222421_c0_g1	Endophilin-A2
DN70885_c0_g1	T-complex protein 1 subunit zeta
DN67905_c0_g1	T-complex protein 1 subunit zeta
DN70379_c0_g1	Squamous cell carcinoma antigen recognized by T-cells 3
DN222527_c0_g1	Abhydrolase domain-containing protein 2
DN58149_c0_g1	ATP synthase lipid-binding protein, mitochondrial
DN108083_c2_g1	Sushi, von Willebrand factor type A, EGF and pentraxin domain-containing protein 1
DN109547_c4_g2	Sushi, von Willebrand factor type A, EGF and pentraxin domain-containing protein 1
DN73907_c5_g1	Sushi, von Willebrand factor type A, EGF and pentraxin domain-containing protein 1
DN72657_c2_g1	Sushi, von Willebrand factor type A, EGF and pentraxin domain-containing protein 1
DN108612_c2_g2	Sushi, von Willebrand factor type A, EGF and pentraxin domain-containing protein 1
DN73907_c5_g3	Sushi, von Willebrand factor type A, EGF and pentraxin domain-containing protein 1
DN75608_c1_g2	Sushi, von Willebrand factor type A, EGF and pentraxin domain-containing protein 1
DN109547_c4_g1	Sushi, von Willebrand factor type A, EGF and pentraxin domain-containing protein 1
DN85280_c0_g2	Polycystin-2
DN71653_c0_g3	Polycystin-2
DN85280_c0_g1	Polycystin-2
DN85280_c0_g3	Polycystin-2
DN50976_c0_g1	Septin-7
DN93125_c6_g4	Sortilin-related receptor
DN69648_c0_g1	TNF receptor-associated factor 4
DN72149_c0_g1	Innexin unc-9
DN64712_c0_g1	60S ribosomal protein L28
DN71659_c0_g1	Pyruvate kinase
DN98938_c0_g1	Pyruvate kinase
DN67612_c0_g1	Pyruvate kinase
DN80747_c2_g1	Pyruvate kinase
DN51151_c0_g1	Triosephosphate isomerase
DN30465_c0_g1	Triosephosphate isomerase
DN66767_c0_g1	FSA_C domain-containing protein
DN70986_c0_g2	Uncharacterized protein
DN62679_c0_g1	Flightless-1-like protein
DN68793_c0_g1	Noggin-2
DN71444_c0_g1	PC3-like endoprotease variant A
DN9876_c0_g1	60S ribosomal protein L37a
DN66259_c0_g1	Putative E3 ubiquitin-protein ligase TRIP12
DN55267_c0_g1	Hsc70-interacting protein
DN251263_c0_g1	Hsc70-interacting protein
DN40483_c0_g1	Nipped-B-like protein
DN97955_c4_g1	3-hydroxy-3-methylglutaryl coenzyme A synthase
DN92207_c2_g1	Megakaryocyte-associated tyrosine-protein kinase
DN76763_c1_g1	26S protease regulatory subunit 7
DN42396_c0_g1	26S protease regulatory subunit 7
DN56242_c0_g1	Uncharacterized protein
DN72468_c0_g1	Elongation factor 1-gamma
DN85235_c0_g1	Elongation factor 1-gamma
DN92446_c4_g1	Complement C1q subcomponent subunit B
DN232921_c0_g1	40S ribosomal protein S24
DN100093_c5_g1	Arylsulfatase B
DN69317_c0_g1	Putative aminopeptidase W07G4.4
DN70966_c0_g1	Dolichyl-diphosphooligosaccharide--protein glycosyltransferase subunit STT3B
DN56179_c0_g1	Sorting nexin-33
DN69485_c0_g1	Histone H2A
DN47328_c0_g2	Heterogeneous nuclear ribonucleoprotein A/B
DN63290_c0_g1	Splicing factor 3 subunit 1
DN69302_c0_g1	Heterogeneous nuclear ribonucleoprotein K
DN60116_c0_g1	Heterogeneous nuclear ribonucleoprotein K
DN72505_c0_g2	Heterogeneous nuclear ribonucleoprotein K
DN70971_c0_g1	Microtubule-associated protein futsch
DN70046_c0_g1	Microtubule-associated protein futsch
DN70449_c0_g1	Microtubule-associated protein futsch
DN71172_c0_g1	Glyceraldehyde-3-phosphate dehydrogenase
DN69986_c0_g1	Glyceraldehyde-3-phosphate dehydrogenase
DN106896_c7_g3	Glyceraldehyde-3-phosphate dehydrogenase
DN65995_c0_g1	Calumenin
DN769_c0_g1	Interferon-related developmental regulator 1
DN57147_c0_g1	Plasminogen
DN70070_c0_g1	Excitatory amino acid transporter 2
DN64294_c0_g1	Golgi-associated plant pathogenesis-related protein 1
DN87249_c1_g1	Transcription elongation regulator 1
DN65487_c0_g1	Coatomer subunit beta
DN96940_c6_g1	Dynein heavy chain 5, axonemal
DN79811_c8_g4	Neurotrypsin
DN71925_c0_g1	Serine/threonine-protein phosphatase
DN250173_c0_g1	Serine/threonine-protein phosphatase
DN74733_c9_g1	Neuropeptide Y
DN70686_c0_g1	Calreticulin
DN50778_c0_g1	60S ribosomal protein L24
DN226005_c0_g1	60S ribosomal protein L24
DN70312_c0_g1	40S ribosomal protein S10; Ribosomal protein S10
DN74304_c2_g5	40S ribosomal protein S10; Ribosomal protein S10
DN257187_c0_g1	Mechanosensory protein 2
DN68766_c0_g1	Mechanosensory protein 2
DN80000_c6_g1	Neural proliferation differentiation and control protein 1
DN67880_c0_g1	26S protease regulatory subunit 6A
DN72028_c0_g1	Prominin-1
DN90974_c3_g1	FMRFamide receptor
DN100144_c1_g1	CCAAT/enhancer-binding protein delta
DN66450_c0_g1	ATP-binding cassette sub-family B member 8, mitochondrial
DN72970_c0_g1	Importin-5
DN75074_c3_g1	Acidic leucine-rich nuclear phosphoprotein 32 family member A
DN66207_c0_g1	26S proteasome non-ATPase regulatory subunit 1
DN69511_c0_g1	Poly [ADP-ribose] polymerase 1
DN47491_c0_g1	Poly [ADP-ribose] polymerase 1
DN65792_c0_g1	DnaJ-like protein subfamily C member 3
DN21259_c0_g1	Vesicular glutamate transporter 2.1
DN68701_c0_g1	6-phosphofructokinase
DN17655_c0_g1	Tripartite motif-containing protein 56
DN79492_c2_g1	TWiK family of potassium channels protein 7
DN62105_c0_g1	Protein pellino
DN70772_c0_g1	Endoplasmic reticulum lectin 1
DN71654_c0_g1	Uncharacterized protein
DN108708_c1_g1	Uncharacterized protein
DN72174_c0_g1	Protein shifted
DN103966_c1_g1	Transmembrane BAX inhibitor motif-containing protein 4
DN71551_c0_g1	Fragile X mental retardation syndrome-related protein 1-like protein B
DN73095_c0_g1	Ankyrin-2
DN71910_c0_g1	Ankyrin-2
DN66133_c0_g3	2-oxoglutarate dehydrogenase E1 component, mitochondrial
DN71663_c0_g1	Arginine kinase
DN60836_c0_g1	Phospholipid scramblase 2
DN81309_c3_g1	Epithelial membrane protein 2
DN71729_c0_g1	40S ribosomal protein S16
DN194857_c0_g1	Malate dehydrogenase
DN72494_c0_g1	Malate dehydrogenase
DN70791_c0_g1	60S ribosomal protein L3
DN71703_c0_g1	60S ribosomal protein L3
DN62707_c0_g1	Splicing factor, arginine/serine-rich 7
DN107102_c4_g4	SAM domain and HD domain-containing protein 1
DN62535_c0_g1	Furin
DN70931_c0_g1	Mitogen-activated protein kinase kinase kinase kinase
DN72066_c0_g1	Cyclin-dependent kinase-like 1
DN72622_c1_g1	Heterogeneous nuclear ribonucleoprotein U-like protein 1
DN67441_c0_g1	Synaptosomal-associated protein
DN71207_c0_g2	Smoothelin-like protein 1
DN77916_c0_g1	RING-type domain-containing protein
DN64753_c0_g1	Kyphoscoliosis peptidase
DN40465_c0_g1	Kyphoscoliosis peptidase
DN106829_c0_g1	Prolow-density lipoprotein receptor-related protein 1
DN45687_c0_g1	60S ribosomal protein L14
DN63957_c0_g1	AFG3-like protein 2
DN5592_c0_g1	AP-1 complex subunit mu-1
DN40383_c0_g1	T-complex protein 1 subunit eta
DN70151_c0_g1	T-complex protein 1 subunit eta
DN96084_c2_g1	Protein FRA10AC1
DN61661_c0_g1	Tyrosine-protein phosphatase non-receptor type 13
DN71853_c0_g1	Transitional endoplasmic reticulum ATPase
DN63066_c0_g1	26S proteasome non-ATPase regulatory subunit 11
DN92500_c3_g2	Heat shock protein HSP 90-alpha 1
DN138991_c0_g1	Heat shock protein HSP 90-alpha 1
DN85207_c5_g1	Heat shock protein HSP 90-alpha 1
DN65161_c0_g1	Clathrin heavy chain 1
DN70906_c0_g1	Clathrin heavy chain 1
DN103279_c3_g1	Dynamin-1
DN53171_c0_g1	Dynamin-1
DN70561_c0_g1	60S ribosomal protein L6
DN18697_c0_g1	60S ribosomal protein L6
DN70067_c0_g1	ATP-dependent RNA helicase A-like protein
DN66035_c0_g1	Leucine-zipper-like transcriptional regulator 1
DN15369_c0_g1	Polypeptide N-acetylgalactosaminyltransferase 5
DN108509_c4_g1	Kielin/chordin-like protein
DN72179_c0_g1	60S acidic ribosomal protein P0
DN70663_c0_g1	60S acidic ribosomal protein P0
DN67145_c0_g1	60S acidic ribosomal protein P0
DN66690_c0_g1	Dolichyl-diphosphooligosaccharide--protein glycosyltransferase subunit 1
DN69088_c0_g1	Guanine nucleotide-binding protein G(I) subunit alpha
DN71971_c0_g1	Neuroglian
DN40058_c0_g1	Actin-related protein 2/3 complex subunit 4
DN74473_c0_g2	F5/8 type C domain-containing protein
DN109206_c3_g1	F5/8 type C domain-containing protein
DN47440_c0_g1	F-box/LRR-repeat protein 20
DN71340_c0_g1	Cytoplasmic FMR1-interacting protein
DN88254_c1_g1	Hypoxia up-regulated protein 1
DN79408_c9_g1	Vigilin
DN79408_c9_g2	Vigilin
DN73117_c0_g1	Ig-like_bact domain-containing protein
DN115845_c0_g1	Putative phosphoglycerate mutase
DN71423_c0_g1	Eukaryotic peptide chain release factor subunit 1
DN54972_c0_g1	PDZ and LIM domain protein 5
DN90774_c1_g2	Ovochymase-1
DN71384_c1_g2	Gamma-aminobutyric acid receptor-associated protein
DN59085_c0_g1	Gamma-aminobutyric acid receptor-associated protein
DN69419_c0_g3	Procollagen-lysine,2-oxoglutarate 5-dioxygenase 3
DN85285_c0_g1	Uncharacterized protein
DN9792_c0_g1	2-aminoethanethiol dioxygenase
DN78591_c7_g1	Methyltransferase-like protein 11A
DN66742_c0_g1	Sulfhydryl oxidase 1
DN93661_c1_g6	Low-density lipoprotein receptor-related protein 6
DN86001_c6_g1	Cysteine-rich with EGF-like domain protein 2
DN69310_c0_g1	Geranylgeranyl transferase type-1 subunit beta
DN15032_c0_g1	Small nuclear ribonucleoprotein-associated protein B
DN51599_c0_g1	Phosphate carrier protein, mitochondrial
DN52021_c0_g1	Phosphate carrier protein, mitochondrial
DN88861_c4_g1	DDE Tnp4 domain-containing protein
DN62362_c0_g1	Eukaryotic translation initiation factor 2A
DN67972_c0_g1	Transport protein Sec61 subunit alpha isoform 2
DN111534_c0_g1	Transport protein Sec61 subunit alpha isoform 2
DN72085_c0_g2	Aldo-keto reductase family 1 member B10
DN70565_c0_g1	Putative ribonuclease ZC3H12C
DN139846_c0_g1	Mannosyl-oligosaccharide glucosidase
DN72248_c0_g1	Phosphoenolpyruvate carboxykinase [GTP]
DN99818_c7_g1	Phosphoenolpyruvate carboxykinase [GTP]
DN66681_c0_g1	Wilms tumor protein 1-interacting-like protein
DN71750_c0_g1	Protein wos2
DN60875_c0_g1	Glutamine synthetase
DN70371_c0_g1	RNA-binding protein 25
DN70371_c0_g3	RNA-binding protein 25
DN67813_c0_g2	Ras GTPase-activating protein-binding protein 2
DN71005_c0_g1	Ras GTPase-activating protein-binding protein 2
DN57579_c0_g2	Serine incorporator 1
DN70194_c0_g1	Programmed cell death protein 4
DN37878_c0_g1	T-complex protein 1 subunit theta
DN68680_c0_g1	ADP,ATP carrier protein
DN64047_c0_g1	ADP,ATP carrier protein
DN168847_c0_g1	Actin-binding protein IPP
DN70182_c0_g1	Malate dehydrogenase
DN66544_c0_g1	Putative splicing factor, arginine/serine-rich 7
DN33968_c0_g1	Phosphatidylinositol transfer protein alpha isoform
DN72272_c0_g1	Phosphatidylinositol transfer protein alpha isoform
DN77916_c0_g2	Uncharacterized protein
DN82536_c2_g1	Alpha-tocopherol transfer-like protein
DN51138_c0_g1	Protein catecholamines up
DN51001_c0_g1	Xanthine dehydrogenase
DN64327_c0_g1	Serine/arginine repetitive matrix protein 1
DN71128_c0_g1	Ubiquitin-like modifier-activating enzyme 1
DN70298_c0_g1	60S ribosomal protein L32
DN71894_c0_g1	Ras-related protein Rab-5C
DN73791_c0_g2	VWFA domain-containing protein
DN92722_c0_g1	Beta-1,3-glucan-binding protein
DN71309_c0_g1	Spectrin beta chain
DN57959_c0_g2	Kinesin light chain
DN71498_c0_g2	Eukaryotic translation initiation factor 5
DN35480_c0_g1	Eukaryotic translation initiation factor 5
DN4520_c0_g1	Actin-related protein 2
DN55568_c0_g1	Cytochrome c oxidase subunit 5B, mitochondrial
DN69922_c0_g1	Protocadherin Fat 4
DN101760_c3_g1	Importin subunit alpha
DN72309_c0_g1	Serpin B8
DN64311_c0_g1	Serpin B8
DN71406_c0_g1	Serpin B8
DN88492_c0_g2	Serpin B8
DN88492_c0_g1	Serpin B8
DN83476_c2_g1	ADAM family mig-17
DN63462_c0_g1	Uncharacterized protein
DN67784_c0_g1	Putative glycerophosphodiester phosphodiesterase 5
DN74172_c0_g1	Radixin
DN96275_c0_g1	Radixin
DN69055_c0_g1	Histone H2B
DN55561_c0_g1	Histone H2A
DN6732_c0_g1	Casein kinase II subunit alpha
DN85623_c10_g2	Collagen alpha-3(VI) chain
DN30342_c0_g2	Double-strand-break repair protein rad21-like protein
DN101787_c1_g3	ETS-related transcription factor Elf-3
DN38173_c0_g1	RuvB-like 2
DN65275_c0_g1	Heterogeneous nuclear ribonucleoprotein L
DN100579_c1_g1	Transducin-like enhancer protein 4
DN65378_c0_g1	Pyruvate dehydrogenase E1 component subunit beta
DN37891_c0_g1	Proteasome subunit beta type
DN256377_c0_g1	60S acidic ribosomal protein P2
DN227233_c0_g1	60S acidic ribosomal protein P2
DN99871_c0_g1	Retrovirus-related Pol polyprotein from transposon 17.6
DN73746_c7_g1	Retrovirus-related Pol polyprotein from transposon 17.6
DN58521_c0_g1	Ribonucleoside-diphosphate reductase
DN95259_c5_g2	Uncharacterized protein
DN82461_c0_g1	Alpha-amylase
DN71243_c0_g1	26S proteasome non-ATPase regulatory subunit 3
DN81885_c5_g1	Inorganic pyrophosphatase
DN56586_c0_g1	Beclin-1
DN46013_c0_g1	Ribose-phosphate pyrophosphokinase
DN51847_c0_g1	Filamin-C
DN66087_c0_g1	Filamin-C
DN63553_c0_g2	Filamin-C
DN91350_c3_g2	Uncharacterized protein
DN196265_c0_g1	Cell division protein kinase 10
DN61735_c0_g1	Fasciculation and elongation protein zeta-2
DN71984_c1_g2	Splicing factor, arginine/serine-rich 4
DN88157_c6_g1	Cation transport regulator-like protein 1
DN42747_c0_g1	Uncharacterized protein
DN35509_c0_g1	T-complex protein 1 subunit gamma
DN109165_c4_g1	Sushi repeat-containing protein SRPX2
DN76439_c4_g1	Sushi repeat-containing protein SRPX2
DN75608_c1_g1	Sushi, von Willebrand factor type A, EGF and pentraxin domain-containing protein 1
DN72819_c4_g1	Tubulin alpha-3 chain
DN82465_c5_g1	Tubulin alpha-3 chain
DN74413_c4_g1	Putative palmitoyltransferase ZDHHC13
DN69168_c0_g1	Monocarboxylate transporter 14
DN72022_c0_g1	Protein SET
DN70936_c0_g1	Protein SET
DN52432_c0_g1	Ras-related protein Rab-6B
DN59117_c0_g1	Phosphoglycerate kinase
DN71534_c0_g1	Phosphoglycerate kinase
DN91520_c1_g6	Caspase-2
DN97593_c6_g2	Caspase-2
DN70454_c0_g1	Guanine nucleotide-binding protein subunit beta
DN66181_c0_g1	Guanine nucleotide-binding protein subunit beta
DN42010_c0_g1	Signal transducing adapter molecule 2
DN201747_c0_g1	Malate dehydrogenase, mitochondrial
DN74490_c0_g1	Malate dehydrogenase, mitochondrial
DN64763_c0_g1	Transmembrane protein 45B
DN69700_c0_g1	Transmembrane protein 45B
DN108731_c1_g2	DZANK-type domain-containing protein
DN66444_c0_g1	FACT complex subunit SSRP1
DN62373_c0_g1	14-3-3 protein epsilon
DN69172_c0_g1	14-3-3 protein epsilon
DN71625_c0_g1	14-3-3 protein epsilon
DN70872_c0_g1	14-3-3 protein epsilon
DN70816_c0_g1	Krueppel-like factor 13
DN112628_c0_g1	Cholesterol 25-hydroxylase-like protein 1, member 2
DN71846_c0_g1	Neuroendocrine convertase 2
DN66783_c0_g1	Peptidyl-glycine alpha-amidating monooxygenase A
DN70780_c0_g1	RNA-binding protein 39
DN88881_c1_g1	Uncharacterized protein
DN74466_c0_g1	Protein roadkill
DN70121_c0_g1	Reticulon-4
DN51712_c0_g1	Coatomer subunit alpha
DN42729_c0_g1	NADH-cytochrome b5 reductase 2
DN70190_c0_g1	SWI/SNF complex subunit SMARCC2
DN66606_c0_g1	Protein disulfide-isomerase
DN66523_c0_g1	Protein disulfide-isomerase
DN43044_c0_g1	Calcium/calmodulin-dependent protein kinase type II delta chain
DN61683_c0_g1	Serine/threonine-protein phosphatase
DN97201_c3_g2	Sulfotransferase family cytosolic 1B member 1
DN73820_c9_g2	Deoxyribonuclease-1
DN85864_c6_g2	Spermatogenesis-associated protein 17
DN72222_c0_g1	26S protease regulatory subunit 4
DN70444_c1_g1	Casein kinase I isoform alpha
DN71582_c0_g1	Actophorin
DN68636_c0_g1	Cell division cycle and apoptosis regulator protein 1
DN71726_c0_g1	Cell division cycle and apoptosis regulator protein 1
DN68840_c0_g2	Cell division cycle and apoptosis regulator protein 1
DN71012_c0_g1	Glycerol-3-phosphate dehydrogenase [NAD(+)]
DN51826_c0_g1	Dolichyl-diphosphooligosaccharide--protein glycosyltransferase subunit STT3A
DN86787_c0_g1	Heat shock protein 70 B2
DN102161_c5_g2	Heat shock protein 70 B2
DN106878_c2_g1	Heat shock protein 70 B2
DN107034_c3_g3	Heat shock protein 70 B2
DN101219_c1_g1	Tubulin beta chain
DN101219_c1_g5	Tubulin beta chain
DN95812_c2_g2	Tubulin beta chain
DN86624_c1_g7	Actin
DN91662_c2_g1	Actin, cytoplasmic
DN68851_c0_g1	Nudix hydrolase 20
DN74764_c0_g1	Ras-related protein Rab-8A
DN78413_c7_g1	Phosphodiesterase
DN70026_c0_g1	Myosin regulatory light chain sqh
DN87228_c4_g1	Myosin regulatory light chain sqh
DN71180_c0_g1	S-methyl-5'-thioadenosine phosphorylase
DN62406_c0_g1	Putative RNA-binding protein Luc7-like 2
DN66723_c0_g1	ERO1-like protein beta
DN99708_c7_g2	Sushi repeat-containing protein SRPX
DN43360_c0_g1	40S ribosomal protein S11
DN80617_c6_g1	THAP-type domain-containing protein
DN71681_c0_g1	Vitellogenin-6
DN65686_c0_g1	Proactivator polypeptide
DN71655_c0_g1	Proactivator polypeptide
DN72452_c0_g1	Proactivator polypeptide
DN97878_c0_g1	Kelch-like protein 20
DN72110_c1_g3	Fructose-bisphosphate aldolase
DN91323_c3_g2	Putative ATP-dependent RNA helicase DDX4
DN109383_c1_g1	Uncharacterized protein
DN71922_c0_g1	Phosphorylase
DN75043_c0_g1	Neutral and basic amino acid transport protein rBAT
DN72261_c0_g1	Neutral and basic amino acid transport protein rBAT
DN60586_c0_g1	Chloride intracellular channel exc-4
DN66969_c0_g1	Ubiquilin-1
DN77822_c7_g1	cAMP-responsive element-binding protein-like 2
DN46109_c0_g1	60S ribosomal protein L12
DN69727_c0_g1	Dolichyl-diphosphooligosaccharide--protein glycosyltransferase subunit 2
DN167567_c0_g1	Dolichyl-diphosphooligosaccharide--protein glycosyltransferase subunit 2
DN70393_c0_g1	Stress response protein nhaX
DN66206_c0_g1	Adenine phosphoribosyltransferase
DN60970_c0_g1	Mitochondrial-processing peptidase subunit beta
DN98952_c0_g2	Troponin T, skeletal muscle
DN89842_c0_g2	Troponin T, skeletal muscle
DN62975_c0_g1	Synaptic vesicle membrane protein VAT-1-like protein
DN60356_c0_g1	Transitional endoplasmic reticulum ATPase TER94
DN34572_c0_g1	Baculoviral IAP repeat-containing protein 3
DN70800_c0_g1	Ferritin
DN99013_c3_g1	RNA-binding protein 9
DN70681_c0_g3	40S ribosomal protein S15
DN56784_c0_g1	40S ribosomal protein S3a
DN255059_c0_g1	40S ribosomal protein S3a
DN83969_c2_g2	Phosphatidylinositol-4-phosphate 5-kinase type-1 alpha
DN109754_c17_g2	Uncharacterized protein
DN71115_c0_g1	DnaJ-like protein subfamily B member 11
DN72570_c0_g1	Uncharacterized protein
DN69671_c0_g1	Adenylyl cyclase-associated protein
DN70922_c0_g1	Adenylyl cyclase-associated protein
DN72829_c2_g1	Tubulin beta chain
DN71521_c0_g2	Fatty acid desaturase 2
DN166419_c0_g1	Prolyl 4-hydroxylase subunit alpha-1
DN76232_c2_g1	Tubulin alpha-1C chain
DN65350_c0_g1	Tubulin alpha-1C chain
DN70797_c0_g1	Adenosine kinase 1
DN66501_c0_g1	Protein lap4
DN70243_c0_g1	Survival of motor neuron-related-splicing factor 30
DN71829_c1_g1	Muscle-specific protein 20
DN98808_c11_g1	Macrophage mannose receptor 1
DN69665_c0_g1	Tripartite motif-containing protein 56
DN104278_c4_g3	C-type lectin domain-containing protein
DN207541_c0_g1	60S ribosomal protein L26
DN61937_c0_g1	60S ribosomal protein L26
DN66135_c0_g1	Dynamin-1
DN92420_c2_g6	CCR4-NOT transcription complex subunit 7
DN66216_c0_g1	Prenylcysteine oxidase
DN70741_c0_g2	60S ribosomal protein L27a
DN21054_c0_g1	60S ribosomal protein L27a
DN85279_c0_g1	Solute carrier family 43 member 3
DN78993_c1_g5	Eukaryotic translation initiation factor 2 subunit 1
DN62172_c0_g1	Secretory carrier-associated membrane protein 1
DN55193_c0_g1	Lysine--tRNA ligase
DN21686_c0_g1	40S ribosomal protein S13
DN90460_c3_g1	Putative RNA-directed DNA polymerase from transposon BS
DN90826_c0_g1	Putative RNA-directed DNA polymerase from transposon BS
DN94242_c2_g5	Putative RNA-directed DNA polymerase from transposon BS
DN70641_c0_g2	Splicing factor, arginine/serine-rich 7
DN62158_c0_g1	Splicing factor, arginine/serine-rich 7
DN70432_c0_g1	Splicing factor, arginine/serine-rich 7
DN70786_c0_g1	60 kDa heat shock protein, mitochondrial
DN91886_c3_g3	Actin 2
DN89247_c1_g1	Actin 2
DN89247_c1_g6	Actin 2
DN91886_c3_g5	Actin 2
DN64418_c0_g1	Eukaryotic translation initiation factor 4 gamma 3
DN105219_c1_g2	Protein flp
DN75279_c3_g1	VWFD domain-containing protein
DN55425_c0_g1	Putative ATP-dependent RNA helicase DDX5
DN68993_c0_g1	Putative ATP-dependent RNA helicase DDX5
DN80094_c0_g1	Putative ATP-dependent RNA helicase DDX5
DN75877_c7_g1	Hepatocyte growth factor-regulated tyrosine kinase substrate
DN85940_c2_g1	Neurogenic locus notch-like protein 2
DN73674_c1_g2	Neurogenic locus notch-like protein 2
DN90737_c3_g1	Neurogenic locus notch-like protein 2
DN64199_c0_g1	Actin-interacting protein 1
DN71156_c0_g1	Paramyosin
DN70840_c2_g1	DnaJ-like protein subfamily A member 1
DN70174_c0_g2	DnaJ-like protein subfamily A member 1
DN72664_c0_g1	Scaffold attachment factor B1
DN71542_c0_g1	Forkhead box protein K1
DN66997_c0_g1	60S ribosomal protein L13
DN70390_c0_g1	Apoptotic chromatin condensation inducer in the nucleus
DN60006_c0_g1	Kazal-type serine protease inhibitor domain-containing protein 1
DN69178_c0_g1	40S ribosomal protein S4
DN16765_c0_g1	40S ribosomal protein S4
DN106747_c3_g1	Protein ALO17
DN70528_c0_g1	DUF5641 domain-containing protein
DN69393_c0_g1	Oxysterol-binding protein
DN194332_c0_g1	Calnexin
DN102155_c3_g3	Tropomyosin
DN64691_c0_g1	Tropomyosin
DN92420_c2_g2	Tropomyosin
DN69891_c1_g1	Bromodomain testis-specific protein
DN92849_c0_g1	Tr-type G domain-containing protein
DN101265_c0_g3	Tr-type G domain-containing protein
DN101983_c2_g11	Tr-type G domain-containing protein
DN69836_c0_g1	Protein disulfide-isomerase A3
DN73061_c0_g1	Protein disulfide-isomerase A3
DN70768_c0_g1	Basigin
DN71358_c0_g1	Basigin
DN66303_c0_g1	von Willebrand factor A domain-containing protein 5A
DN91231_c1_g3	Separin
DN107589_c3_g2	Usherin
DN107480_c3_g5	Elongation factor 1-alpha
DN91164_c1_g1	Elongation factor 1-alpha
DN69402_c0_g1	Elongation factor 1-alpha
DN86757_c0_g1	Elongation factor 1-alpha
DN92429_c0_g1	Elongation factor 1-alpha
DN69273_c0_g1	Guanylate cyclase
DN69583_c0_g1	Tolloid-like protein 1
DN72435_c0_g1	Glutathione S-transferase Y1
DN67678_c0_g1	Neurofibromin
DN87830_c1_g2	S-adenosylmethionine decarboxylase proenzyme
DN101063_c2_g1	Endophilin-B1
DN100605_c1_g1	Methyltranfer_dom domain-containing protein
DN106263_c2_g3	Baculoviral IAP repeat-containing protein 7
DN66241_c0_g1	Twinfilin-2
DN70248_c0_g1	Growth hormone-inducible transmembrane protein
DN71197_c0_g2	DNA-dependent protein kinase catalytic subunit
DN71197_c0_g1	DNA-dependent protein kinase catalytic subunit
DN72482_c0_g1	Protein stoned-B
DN71081_c0_g1	Calcium-transporting ATPase sarcoplasmic/endoplasmic reticulum type
DN107576_c6_g1	Calcium-transporting ATPase sarcoplasmic/endoplasmic reticulum type
DN84747_c7_g1	Mediator of RNA polymerase II transcription subunit 15
DN70543_c0_g1	Kinase C-binding protein 1
DN69240_c0_g1	Calcium-binding mitochondrial carrier protein SCaMC-2
DN70514_c0_g1	Alanine aminotransferase 2
DN93855_c1_g1	78 kDa glucose-regulated protein
DN71267_c0_g1	78 kDa glucose-regulated protein
DN68467_c0_g1	Receptor expression-enhancing protein 5
DN101156_c1_g1	Uncharacterized protein
DN99577_c4_g1	Alternative oxidase, mitochondrial
DN103105_c4_g2	Collagen alpha-3(VI) chain
DN55158_c0_g1	Protein Wnt
DN223480_c0_g1	Succinyl-CoA ligase [GDP-forming] subunit beta, mitochondrial
DN69677_c0_g1	Peptidyl-prolyl cis-trans isomerase E
DN70475_c0_g1	Peptidyl-prolyl cis-trans isomerase E
DN54897_c0_g1	Lysosomal-associated transmembrane protein 4A
DN85954_c0_g1	Apple domain-containing protein
DN109604_c1_g1	Apple domain-containing protein
DN96478_c8_g1	Steroid 17-alpha-hydroxylase/17,20 lyase
DN250639_c0_g1	Glutamate synthase [NADH], amyloplastic
DN102282_c4_g2	Apoptosis 1 inhibitor
DN223416_c0_g1	SBF2 domain-containing protein
DN58725_c0_g1	SBF2 domain-containing protein
DN76712_c0_g1	CCHC-type domain-containing protein
DN77842_c5_g1	Kielin/chordin-like protein
DN60479_c0_g1	Splicing factor U2AF 26 kDa subunit
DN40702_c0_g1	Uncharacterized protein
DN86494_c4_g1	Uncharacterized protein
DN69068_c0_g1	Splicing factor 3B subunit 1
DN71554_c0_g1	Splicing factor 3B subunit 1
DN69428_c0_g1	S-adenosylmethionine synthase
DN70507_c0_g1	V-type proton ATPase subunit a
DN72073_c1_g1	Protein jagged-2
DN40329_c0_g1	Plasma kallikrein
DN90185_c2_g1	Uncharacterized protein
DN81656_c5_g1	Exportin-1
DN70063_c0_g1	Sodium/potassium-transporting ATPase subunit alpha
DN96925_c3_g1	Uncharacterized protein
DN80909_c1_g1	Carboxypeptidase B
DN37866_c0_g1	Vacuolar protein sorting-associated protein 13C
DN71416_c0_g1	Baculoviral IAP repeat-containing protein 7-B
DN72335_c0_g1	Far upstream element-binding protein 3
DN61749_c0_g1	Far upstream element-binding protein 3
DN80027_c0_g2	E3 ubiquitin-protein ligase SHPRH
DN69965_c0_g1	SH3 and multiple ankyrin repeat domains protein 3
DN69405_c0_g1	Succinate dehydrogenase [ubiquinone] flavoprotein subunit, mitochondrial
DN35210_c0_g1	Importin-7
DN59731_c0_g1	Ras-related protein Rab-1A
DN98756_c4_g2	von Willebrand factor D and EGF domain-containing protein
DN68784_c0_g1	Ferritin
DN57287_c0_g1	Monocarboxylate transporter 9
DN74970_c2_g2	Myosin-10
DN105661_c3_g2	Myosin-10
DN74970_c2_g1	Myosin-10
DN93702_c4_g1	Myosin-10
DN70519_c0_g1	Receptor-type tyrosine-protein phosphatase N2
DN68783_c0_g1	Solute carrier family 25 member 36
DN100999_c2_g1	Cytochrome b-c1 complex subunit 7
DN70453_c0_g1	T-complex protein 1 subunit epsilon
DN68531_c0_g1	Eukaryotic translation initiation factor 4B
DN59916_c0_g1	Cationic amino acid transporter 4
DN5355_c0_g1	Cationic amino acid transporter 4
DN94772_c7_g1	Rho guanine nucleotide exchange factor 7
DN66652_c0_g1	DnaJ-like protein subfamily B member 4
DN38688_c0_g1	DnaJ-like protein subfamily B member 4
DN67718_c0_g2	Discoidin domain-containing receptor 2
DN56894_c0_g1	Alpha-N-acetylgalactosaminidase
DN61020_c1_g1	DUF5641 domain-containing protein
DN71453_c0_g1	DUF5641 domain-containing protein
DN106994_c3_g1	DUF5641 domain-containing protein
DN89919_c0_g1	Titin
DN62470_c0_g1	60S acidic ribosomal protein P1
DN54498_c0_g1	60S acidic ribosomal protein P1
DN7198_c0_g1	60S acidic ribosomal protein P1
DN66811_c0_g1	Neuronal acetylcholine receptor subunit alpha-7
DN68937_c0_g1	Septin-2
DN72859_c0_g1	Large neutral amino acids transporter small subunit 2
DN69685_c0_g1	Guanine nucleotide-binding protein G(O) subunit alpha
DN69416_c0_g1	60S ribosomal protein L23a
DN70041_c0_g2	60S ribosomal protein L23a
DN75456_c0_g1	Hemicentin-1
DN72240_c0_g1	Uncharacterized protein
DN51520_c0_g1	Usp domain-containing protein
DN69561_c0_g1	Lysosome-associated membrane glycoprotein 1
DN97017_c1_g1	Putative kinetochore protein NUF2
DN51064_c0_g1	Tyrosine-protein phosphatase Lar
DN43368_c0_g1	26S proteasome non-ATPase regulatory subunit 14
DN108873_c9_g1	Growth factor receptor-bound protein 2
DN70982_c0_g1	Troponin C
DN84255_c3_g2	Sushi repeat-containing protein SRPX2
DN71667_c0_g1	Enolase
DN70180_c0_g1	Enolase
DN92056_c1_g2	Fibroblast growth factor receptor 2
DN90578_c8_g1	Low-density lipoprotein receptor-related protein 1B
DN63357_c0_g1	Transcription factor BTF3-like protein 4
DN66166_c0_g1	Transcription factor BTF3-like protein 4
DN62184_c0_g1	Acyl-protein thioesterase 2
DN71794_c0_g1	Major egg antigen
DN69186_c0_g1	Flotillin-2
DN69838_c0_g1	AP-2 complex subunit beta
DN85251_c2_g1	FH1/FH2 domain-containing protein 3
DN72571_c0_g1	Zinc finger CCCH domain-containing protein 3
DN50603_c0_g1	Myosin heavy chain, non-muscle
DN40909_c0_g1	Myosin heavy chain, non-muscle
DN71712_c0_g1	Myosin heavy chain, non-muscle
DN107210_c3_g2	Transporter
DN52009_c0_g1	Eukaryotic translation initiation factor 3 subunit D
DN70003_c0_g1	Syntenin-1
DN109585_c13_g3	Fibroblast growth factor receptor 2
DN70443_c0_g1	Follistatin-A
DN104156_c3_g1	Caprin-2
DN73399_c6_g4	Caprin-2
DN97040_c5_g1	Caprin-2
DN66076_c0_g1	60S ribosomal protein L5
DN70603_c0_g1	60S ribosomal protein L5
DN59156_c0_g1	60S ribosomal protein L35
DN71640_c0_g1	Electroneutral sodium bicarbonate exchanger 1
DN33894_c0_g1	V-type proton ATPase subunit B
DN70819_c0_g1	Golgi reassembly-stacking protein 2
DN106246_c5_g3	Uncharacterized protein
DN69171_c0_g1	Cathepsin B
DN50966_c0_g1	BTB/POZ domain-containing protein 2
DN72171_c0_g1	Tumor protein D54
DN70924_c0_g1	Nuclear receptor ROR-beta
DN68368_c0_g1	GTP-binding nuclear protein Ran
DN85825_c6_g2	Galactoside 2-alpha-L-fucosyltransferase 2
DN69781_c0_g1	Acetyl-CoA acetyltransferase
DN97748_c1_g1	Atlastin-1
DN106049_c3_g1	Sodium-dependent phosphate transport protein 2B
DN31856_c0_g1	Transmembrane protein 63B
DN71906_c0_g1	Protein NDRG3
DN67458_c0_g1	Uncharacterized protein
DN50689_c0_g1	Neurexin-1-alpha
DN98736_c0_g4	Uncharacterized protein
DN103498_c2_g1	Chromodomain-helicase-DNA-binding protein Mi-2-like protein
DN13596_c0_g1	Myosin-2 essential light chain
DN69681_c0_g2	Myosin-2 essential light chain
DN69481_c0_g1	Tetraspanin-11
DN81357_c4_g1	Transporter
DN68828_c0_g1	Kv channel-interacting protein 4
DN69295_c0_g1	cAMP-dependent protein kinase type II regulatory subunit
DN71797_c0_g1	Bifunctional 3'-phosphoadenosine 5'-phosphosulfate synthetase
DN69691_c0_g1	Protein DJ-1
DN71895_c0_g1	Aldehyde dehydrogenase family 3 member B1
DN73213_c1_g3	Tryptase gamma
DN73213_c1_g1	Tryptase gamma
DN95160_c4_g1	Collectin-12
DN59752_c0_g1	Nucleosome assembly protein 1-like 4
DN78756_c2_g1	Ryanodine receptor 44F
DN67797_c0_g1	MAP/microtubule affinity-regulating kinase 3
DN62198_c0_g1	Inosine-5'-monophosphate dehydrogenase
DN73083_c0_g1	cGMP-dependent protein kinase
DN71281_c0_g1	S-adenosyl-L-methionine-dependent methyltransferase ftsjd2
DN71586_c0_g1	60S ribosomal protein L7a
DN62212_c0_g1	60S ribosomal protein L7a
DN57981_c0_g1	Autophagy-related protein 2-like protein A
DN94494_c0_g2	Myosin heavy chain, striated muscle
DN52394_c0_g1	Neuronal membrane glycoprotein M6-b
DN33918_c0_g1	Retinal dehydrogenase 1
DN68078_c0_g1	T-complex protein 1 subunit beta
DN67887_c0_g1	Peroxiredoxin-4
DN67355_c0_g1	Peroxiredoxin-4
DN71104_c0_g1	40S ribosomal protein S7
DN142424_c0_g1	40S ribosomal protein S7
DN60818_c0_g1	Uncharacterized protein
DN46823_c0_g1	Adenylosuccinate synthetase
DN60984_c0_g1	Adenylosuccinate synthetase
DN66136_c0_g1	Ras-like GTP-binding protein Rho1
DN86831_c1_g2	Ras-like GTP-binding protein Rho1
DN71485_c0_g1	Zinc finger FYVE domain-containing protein 1
DN69472_c0_g1	Glycogenin-1
DN94242_c2_g3	Myoneurin
DN63561_c0_g1	Aspartate aminotransferase
DN73107_c0_g1	Importin subunit beta-1
DN98271_c0_g5	Importin subunit beta-1
DN74672_c0_g1	Sushi, von Willebrand factor type A, EGF and pentraxin domain-containing protein 1
DN68045_c0_g1	Uncharacterized protein
DN73215_c1_g2	TPR_REGION domain-containing protein
DN32769_c0_g1	TPR_REGION domain-containing protein
DN57037_c0_g1	40S ribosomal protein S3
DN19179_c0_g1	40S ribosomal protein S3
DN106375_c2_g1	Protocadherin Fat 1
DN66235_c0_g1	RRP5-like protein
DN71859_c0_g1	Fructose-bisphosphate aldolase
DN62586_c0_g1	ATP-citrate synthase
DN93138_c6_g1	Leucine-rich repeats and immunoglobulin-like domains protein 3
DN61669_c0_g1	Lysine-specific demethylase 5A
DN85841_c0_g1	Actin
DN71745_c0_g1	Glutathione-requiring prostaglandin D synthase
DN62281_c0_g1	Glutathione-requiring prostaglandin D synthase
DN71003_c0_g1	Glutathione-requiring prostaglandin D synthase
DN70385_c0_g1	Glutathione-requiring prostaglandin D synthase
DN71709_c0_g1	Protein-L-isoaspartate O-methyltransferase domain-containing protein 2
DN21101_c0_g1	Catenin beta
DN65743_c0_g1	Spectrin alpha chain
DN83458_c3_g1	Thrombospondin-3b
DN82002_c6_g4	Endoplasmin
DN71945_c0_g1	Endoplasmin
DN200582_c0_g1	Protein phosphatase 1 regulatory subunit 3B
DN71943_c0_g1	Muscle M-line assembly protein unc-89
DN81320_c3_g1	DUF4806 domain-containing protein
DN66661_c0_g2	Translationally-controlled tumor-like protein
DN253276_c0_g1	Poly [ADP-ribose] polymerase 3
DN52503_c0_g1	40S ribosomal protein S27a
DN97285_c0_g2	Ring canal kelch-like protein
DN53033_c0_g1	Guanine nucleotide-binding protein subunit beta-2-like 1
DN61021_c0_g1	Guanine nucleotide-binding protein subunit beta-2-like 1
DN36371_c0_g1	Serine/threonine-protein phosphatase
DN103483_c1_g2	Sodium bicarbonate transporter-like protein 11
DN69551_c0_g1	Calcium-dependent protein kinase C
DN69820_c0_g1	Beta-1,4-N-acetylgalactosaminyltransferase bre-4
DN103727_c1_g1	Latrophilin-3
DN66183_c0_g1	Titin
DN74923_c3_g1	Muscle M-line assembly protein unc-89
DN81465_c6_g1	Tubulin polymerization-promoting protein family member 2
DN70875_c0_g2	Zinc finger protein Xfin
DN84475_c5_g2	EB domain-containing protein
DN68915_c0_g1	Large neutral amino acids transporter small subunit 2
DN70450_c0_g1	Large neutral amino acids transporter small subunit 2
DN86615_c8_g1	Cerebral peptide 1
DN60510_c0_g1	Adenosylhomocysteinase
DN62860_c0_g1	40S ribosomal protein S30
DN56497_c0_g1	40S ribosomal protein S14
DN59383_c0_g1	40S ribosomal protein S14
DN71907_c0_g1	Eukaryotic peptide chain release factor GTP-binding subunit ERF3B
DN63545_c0_g1	Cisplatin resistance-associated overexpressed protein
DN169252_c0_g1	Calpain-9
DN69313_c0_g1	Lysosomal acid phosphatase
DN91886_c2_g2	Actin, cytoplasmic
DN68919_c0_g1	Thioredoxin-like protein 1
DN71645_c0_g1	RNA-binding protein 4
DN255571_c0_g1	GTPase-activating Rap/Ran-GAP domain-like protein 3
DN100731_c6_g1	Proton-coupled amino acid transporter 4
DN52528_c0_g1	Splicing factor 1
DN72619_c0_g1	Major vault protein
DN80451_c6_g1	Poly [ADP-ribose] polymerase 14
DN25801_c0_g1	C-terminal-binding protein
DN29744_c0_g1	Macrophage erythroblast attacher
DN68594_c0_g1	ATP synthase subunit alpha
DN71825_c0_g1	Transcriptional activator protein Pur-alpha
DN69038_c0_g1	Transcriptional activator protein Pur-alpha
DN69163_c0_g1	ATP synthase subunit beta
DN71504_c2_g1	ATP synthase subunit beta
DN68734_c0_g1	Muscle LIM protein Mlp84B
DN101022_c2_g1	Sodium/glucose cotransporter 4
DN166667_c0_g1	Minor histocompatibility antigen H13
DN87404_c3_g1	GTPase SLIP-GC
DN61670_c0_g1	Glutamate dehydrogenase
DN106271_c2_g1	Antistasin-like domain-containing protein
DN103044_c4_g2	Antistasin-like domain-containing protein
DN62816_c0_g1	GMP synthase [glutamine-hydrolyzing]
DN66673_c0_g1	Liprin-alpha-1
DN71829_c3_g3	Calponin-2
DN69759_c0_g1	Protein unc-87
DN63207_c0_g1	5'-AMP-activated protein kinase subunit beta-2
DN57684_c0_g1	5'-AMP-activated protein kinase subunit beta-2
DN54902_c0_g1	Ribosomal protein L15
DN70437_c0_g1	Chromodomain-helicase-DNA-binding protein 1
DN108247_c3_g1	Transposable element Tcb2 transposase
DN93935_c5_g1	N-acetyltransferase 10
DN20591_c0_g1	Eukaryotic translation initiation factor 1A, X-chromosomal
DN17224_c0_g1	60S ribosomal protein L36
DN108345_c4_g1	Fibrillin-1
DN72781_c0_g1	Solute carrier family 2, facilitated glucose transporter member 1
DN100408_c3_g1	DNA repair protein complementing XP-G cells-like protein
DN17207_c0_g1	Band 4.1-like protein 3
DN71942_c0_g1	Collagen alpha-4(VI) chain
DN70841_c0_g1	High mobility group protein DSP1
DN58984_c0_g1	High mobility group protein DSP1
DN69803_c0_g2	High mobility group protein DSP1
DN70770_c0_g1	NAD(P) transhydrogenase, mitochondrial
DN22305_c0_g1	Clathrin light chain A
DN57433_c0_g1	26S proteasome non-ATPase regulatory subunit 6
DN63562_c0_g3	Splicing factor U2AF 50 kDa subunit
DN62259_c0_g1	40S ribosomal protein SA
DN65638_c0_g1	40S ribosomal protein SA
DN71146_c0_g1	Annexin
DN55572_c0_g1	Annexin
DN73327_c0_g1	Annexin
DN72097_c0_g1	Annexin
DN70604_c0_g1	Annexin
DN60305_c0_g1	Transcription factor RFX3
DN72760_c0_g1	MAD protein
DN66368_c0_g1	Intersectin-1
DN60808_c0_g2	Usp domain-containing protein
DN25975_c0_g1	Neutral alpha-glucosidase AB
DN69220_c0_g1	Uncharacterized protein
DN62521_c0_g1	Transketolase-like protein 2
DN38495_c0_g1	Rab GDP dissociation inhibitor beta
DN74910_c6_g1	Kelch-like protein 24
DN70465_c0_g1	Phosphodiesterase
DN173930_c0_g1	Hsp90 co-chaperone Cdc37
DN98088_c6_g2	Phospholipase A2 isozymes PA3A/PA3B/PA5
DN72083_c0_g1	Phospholipase A2 isozymes PA3A/PA3B/PA5
DN65349_c0_g1	Ectonucleotide pyrophosphatase/phosphodiesterase family member 5
DN107102_c4_g3	SAM domain and HD domain-containing protein 1
DN88409_c4_g1	Hemicentin-1
DN73130_c9_g1	Aromatic-L-amino-acid decarboxylase
DN80402_c6_g2	Isopentenyl-diphosphate Delta-isomerase 1
DN63380_c0_g1	LSM14-like protein A
DN227575_c0_g1	SPOC domain-containing protein
DN72596_c0_g1	SPOC domain-containing protein
DN70950_c0_g1	TGF-beta receptor type-1
DN55592_c0_g1	Elongation factor 1-beta
DN69161_c0_g1	Elongation factor 1-beta
DN250418_c0_g1	NADH-ubiquinone oxidoreductase 75 kDa subunit, mitochondrial
DN72787_c1_g1	Kinesin heavy chain
DN69418_c0_g1	F-box only protein 8
DN81464_c3_g4	Heavy metal-binding protein HIP
DN101408_c0_g1	Transposon Ty3-I Gag-Pol polyprotein
DN72692_c2_g1	Transposon Ty3-I Gag-Pol polyprotein
DN109025_c4_g1	Transposon Ty3-I Gag-Pol polyprotein
DN72026_c0_g1	Heterogeneous nuclear ribonucleoprotein A2-like protein 1
DN85300_c1_g2	Heterogeneous nuclear ribonucleoprotein A2-like protein 1
DN56262_c0_g1	Heterogeneous nuclear ribonucleoprotein A2-like protein 1
DN17951_c0_g1	Chromobox-like protein 5
DN72204_c0_g1	Tetratricopeptide repeat protein 14
DN63570_c0_g1	Putative sodium/potassium-transporting ATPase subunit beta-2
DN101575_c3_g1	Putative sodium/potassium-transporting ATPase subunit beta-2
DN52629_c0_g1	F-box-like/WD repeat-containing protein TBL1XR1
DN72122_c0_g2	Polyadenylate-binding protein 4
DN75753_c5_g1	Polyadenylate-binding protein 4
DN65329_c0_g1	60S ribosomal protein L18a
DN103032_c0_g1	Transcriptional repressor p66-alpha
DN82378_c4_g2	GTPase IMAP family member 4
DN58491_c0_g1	Nuclear RNA export factor 1
DN100403_c5_g1	Estrogen sulfotransferase
DN51189_c0_g1	40S ribosomal protein S23
DN57765_c0_g1	40S ribosomal protein S12
DN70078_c0_g1	CD63 antigen
DN95767_c1_g1	CD63 antigen
DN70368_c0_g2	CD63 antigen
DN73269_c0_g2	CD63 antigen
DN74380_c0_g1	Cathepsin F
DN31546_c0_g1	Integrin-linked kinase-associated serine/threonine phosphatase 2C
DN71700_c0_g1	Uncharacterized protein
DN68873_c0_g1	Serine/threonine-protein kinase TAO1
DN62367_c0_g1	Adipocyte plasma membrane-associated protein
DN69702_c0_g1	60S ribosomal protein L9
DN65697_c0_g1	60S ribosomal protein L9
DN79716_c2_g1	Tripartite motif-containing protein 2
DN109547_c5_g3	Sushi, von Willebrand factor type A, EGF and pentraxin domain-containing protein 1
DN86425_c8_g2	Plasma membrane calcium-transporting ATPase 3
DN74824_c2_g4	Ubiquitin
DN79817_c4_g1	Ubiquitin
DN74824_c2_g1	Ubiquitin
DN79502_c5_g4	Ubiquitin
DN70707_c0_g1	Transmembrane protease, serine 6
DN73069_c4_g3	Transmembrane protease, serine 6
DN73069_c4_g1	Transmembrane protease, serine 6
DN82214_c1_g3	GTPase IMAP family member 7
DN93746_c3_g1	GTPase IMAP family member 7
DN108947_c2_g3	GTPase IMAP family member 7
DN101532_c0_g2	GTPase IMAP family member 7
DN102735_c0_g8	GTPase IMAP family member 7
DN69782_c0_g1	GTPase IMAP family member 7
DN70209_c0_g1	CREB-binding protein
DN200466_c0_g1	T-complex protein 1 subunit alpha
DN73292_c0_g1	Epidermal retinal dehydrogenase 2
DN39396_c0_g1	Tudor domain-containing protein 12
DN107036_c3_g1	Tripartite motif-containing protein 45
DN78798_c3_g1	Cytochrome P450 10
DN83203_c5_g1	MACPF domain-containing protein
DN72407_c0_g2	Collagen alpha-1(IV) chain
DN77822_c5_g1	Collagen alpha-1(IV) chain
DN70672_c0_g1	Alpha-actinin, sarcomeric
DN231066_c0_g1	Nucleoside diphosphate kinase
DN34897_c0_g1	Nucleoside diphosphate kinase
DN68986_c0_g1	Transmembrane protease, serine 5
DN90774_c2_g2	Chymotrypsin-like elastase family member 2A
DN73069_c4_g4	Chymotrypsin-like elastase family member 2A
DN72291_c0_g1	Chymotrypsin-like elastase family member 2A
DN109763_c8_g1	Chymotrypsin-like elastase family member 2A
DN67525_c0_g1	Voltage-dependent anion channel; Voltage-dependent anion-selective channel protein 2
