# Supplementary material for: Changes in transcriptomic response to salinity stress induce the brackish water adaptation in a freshwater snail
Source: Sci Rep. 2020 Sep 29;10:16049. doi: 10.1038/s41598-020-73000-8 (PMC7524832; doi:10.1038/s41598-020-73000-8)
Supplement: Supplementary file 2 — Supplementary Table S2. [file 41598_2020_73000_MOESM2_ESM.xlsx]

## Sheet: Table_S2
Table S2. Differentially expressed genes in the brackish water populations.
Transcript names are unique names for the Semisulcospira reiniana transcriptome dataset. Gene descriptions are referred to UniProtKB/Swiss-Prot and UniProtKB/TrEMBL.
Transcript name	Description
DN94976_c3_g2	Uncharacterized protein
DN99685_c1_g2	GTPase IMAP family member 4
DN76222_c6_g1	GTPase IMAP family member 4
DN99092_c2_g3	Histone H1-delta
DN77710_c5_g1	Fucolectin-1
DN87210_c4_g1	Uncharacterized protein
DN72121_c1_g1	60S ribosomal protein L8
DN62138_c0_g1	Histone H3
DN104875_c3_g1	Glutamate decarboxylase 2
DN100645_c4_g1	Uncharacterized protein
DN85362_c1_g2	Natterin-4
DN101763_c1_g1	Cubilin
DN71258_c0_g1	Carboxypeptidase E
DN71065_c0_g1	Y-box factor-like protein
DN72237_c0_g1	Multiple epidermal growth factor-like domains 6
DN70181_c0_g1	Peptidyl-prolyl cis-trans isomerase
DN71366_c0_g1	Neurotrypsin
DN96906_c1_g4	Uncharacterized protein
DN91988_c1_g1	Trypsin-3
DN46582_c0_g1	Trypsin-3
DN52510_c0_g1	Trypsin-3
DN96678_c0_g7	Putative tyrosinase-like protein tyr-3
DN86551_c0_g1	Sushi, von Willebrand factor type A, EGF and pentraxin domain-containing protein 1
DN88334_c0_g1	NodB homology domain-containing protein
DN93119_c3_g1	Hexosyltransferase
DN72926_c0_g1	CD63 antigen
DN69460_c0_g2	CD63 antigen
DN70911_c1_g1	Phospholipase D1
DN71112_c0_g1	Phospholipase D1
DN74391_c1_g1	Phospholipase D1
DN70911_c1_g2	Phospholipase D1
DN93698_c1_g1	Importin subunit alpha-2
DN85939_c1_g1	Transporter
DN103440_c6_g2	Transporter
DN70533_c0_g1	40S ribosomal protein S19
DN103371_c0_g1	Membrane metallo-endopeptidase-like 1
DN80503_c6_g2	Glycosyltransferase family 92 protein
DN78374_c2_g1	Zygotic DNA replication licensing factor mcm6-B
DN96969_c2_g2	Profilin
DN71854_c0_g1	Serine hydroxymethyltransferase
DN95748_c8_g1	Beta-ureidopropionase
DN88449_c1_g1	Thioredoxin domain-containing protein
DN104893_c1_g1	Cadherin EGF LAG seven-pass G-type receptor 2
DN95671_c0_g1	Glutamate receptor 2
DN86301_c2_g1	Uncharacterized protein
DN100658_c4_g2	Protein SpAN
DN108760_c2_g1	Protein SpAN
DN109559_c8_g1	Cartilage matrix protein
DN109559_c8_g2	Uncharacterized protein
DN107602_c0_g1	Meprin A subunit beta
DN98960_c6_g1	Solute carrier organic anion transporter family member 4A1
DN97614_c3_g1	Poly [ADP-ribose polymerase 14
DN61002_c0_g1	Beta-hexosaminidase subunit beta
DN69190_c0_g1	40S ribosomal protein S8
DN51376_c0_g1	Location of vulva defective 1
DN71572_c0_g1	Location of vulva defective 1
DN70610_c0_g1	60S ribosomal protein L4
DN95974_c5_g1	DNA polymerase iota
DN81167_c0_g1	Cadherin EGF LAG seven-pass G-type receptor 1
DN75228_c0_g2	Putative epidermal cell surface receptor
DN71937_c0_g1	Myophilin
DN71877_c0_g1	Myosin catalytic light chain LC-1, mantle muscle
DN106448_c0_g1	Nuclear factor interleukin-3-regulated protein
DN93783_c4_g1	Mesenchyme-specific cell surface glycoprotein
DN107124_c2_g1	Uncharacterized protein
DN92814_c0_g1	Uncharacterized protein
DN91230_c0_g1	Uncharacterized protein
DN75608_c1_g2	Sushi, von Willebrand factor type A, EGF and pentraxin domain-containing protein 1
DN106625_c2_g1	Sushi, von Willebrand factor type A, EGF and pentraxin domain-containing protein 1
DN73803_c6_g2	Sushi, von Willebrand factor type A, EGF and pentraxin domain-containing protein 1
DN71653_c0_g1	Polycystin-2
DN70620_c0_g1	Polycystin-2
DN107210_c3_g1	Transporter
DN52723_c0_g1	60S ribosomal protein L28
DN75954_c2_g4	C-type mannose receptor 2
DN79420_c7_g1	Heat shock protein 70 B2
DN585_c0_g1	Nidogen-2
DN106913_c0_g1	Nidogen-2
DN93911_c1_g1	ATP synthase subunits region ORF 7
DN68799_c0_g1	Vitellogenin domain-containing protein
DN86458_c4_g3	von Willebrand factor D and EGF domain-containing protein
DN79037_c8_g2	Aldose 1-epimerase
DN72625_c0_g2	Vacuolar protein sorting-associated protein 4
DN230028_c0_g1	3-ketoacyl-CoA thiolase, mitochondrial
DN71680_c1_g1	Putative polyketide synthase 17
DN74816_c10_g1	Carbohydrate sulfotransferase 11
DN72419_c0_g1	Elongation factor 1-gamma
DN92446_c4_g1	Complement C1q subcomponent subunit B
DN69943_c0_g1	40S ribosomal protein S24
DN103769_c2_g1	Ribonuclease P protein subunit p40
DN99855_c8_g1	Amiloride-sensitive cation channel 2-A, neuronal
DN72505_c0_g1	Heterogeneous nuclear ribonucleoprotein K
DN73379_c0_g5	Glyceraldehyde-3-phosphate dehydrogenase
DN70386_c0_g1	Glyceraldehyde-3-phosphate dehydrogenase
DN78981_c2_g3	Glutaminase kidney isoform, mitochondrial
DN109485_c5_g2	Kappa-type opioid receptor
DN78091_c6_g1	Uncharacterized protein
DN72909_c0_g1	Contactin
DN101364_c4_g2	Zinc finger C3H1 domain-containing protein
DN77691_c3_g1	Neurogenic locus notch-like protein 2
DN97027_c5_g1	Gamma-aminobutyric acid receptor subunit beta
DN70801_c0_g1	Transcription elongation regulator 1
DN32663_c0_g1	40S ribosomal protein S26
DN96940_c6_g1	Dynein heavy chain 5, axonemal
DN77934_c2_g3	Neurotrypsin
DN77934_c2_g2	Neurotrypsin
DN77451_c1_g1	Inter-alpha-trypsin inhibitor heavy chain H3
DN72326_c0_g1	Calreticulin
DN60910_c0_g1	60S ribosomal protein L24
DN86468_c2_g1	Serine/threonine-protein kinase/endoribonuclease IRE2
DN109728_c9_g1	Fibrillin-1
DN82989_c6_g1	Angiopoietin-4
DN100502_c5_g1	Hemicentin-1
DN71543_c0_g1	Complement C3
DN93532_c6_g1	Histone-lysine N-methyltransferase MLL3
DN75103_c2_g1	Vesicular glutamate transporter 2.1
DN100480_c0_g1	G2/M phase-specific E3 ubiquitin-protein ligase
DN89382_c2_g1	Papilin
DN72264_c2_g1	Aquaporin-1
DN95639_c5_g1	Uncharacterized protein
DN81309_c3_g1	Epithelial membrane protein 2
DN71166_c1_g1	60S ribosomal protein L3
DN106112_c0_g3	Putative tyrosinase-like protein tyr-3
DN70028_c0_g1	IgGFc-binding protein
DN98120_c0_g1	IgGFc-binding protein
DN69983_c0_g1	TNF receptor-associated factor 4
DN106829_c0_g1	Prolow-density lipoprotein receptor-related protein 1
DN94653_c5_g1	Low-density lipoprotein receptor-related protein 2
DN97143_c3_g1	Tubulin beta chain
DN95516_c4_g1	Brorin
DN75016_c6_g4	Cytoplasmic phosphatidylinositol transfer protein 1
DN85207_c5_g3	Heat shock protein HSP 90-alpha 1
DN85207_c5_g4	Heat shock protein HSP 90-alpha 1
DN224104_c0_g1	60S acidic ribosomal protein P2
DN103726_c1_g1	Plasminogen
DN63484_c0_g1	60S ribosomal protein L6
DN84604_c2_g5	Catalase
DN105588_c1_g1	Polypeptide N-acetylgalactosaminyltransferase 5
DN88154_c1_g1	24-hydroxycholesterol 7-alpha-hydroxylase
DN80517_c0_g1	Legumain
DN71767_c0_g1	60S acidic ribosomal protein P0
DN93276_c1_g2	F5/8 type C domain-containing protein
DN109728_c10_g2	Macrophage mannose receptor 1
DN99917_c7_g2	JmjC domain-containing protein 5
DN70900_c0_g1	Asparagine synthetase
DN90370_c3_g1	Cytoplasmic FMR1-interacting protein
DN101910_c1_g1	N-acetylmuramoyl-L-alanine amidase
DN68982_c0_g1	Procollagen-lysine,2-oxoglutarate 5-dioxygenase 3
DN107834_c1_g1	ZP domain-containing protein
DN99946_c2_g2	Chitin-binding type-4 domain-containing protein
DN52795_c0_g2	Transport protein Sec61 subunit alpha isoform 2
DN87367_c3_g1	Short-chain collagen C4
DN109038_c2_g2	Inversin
DN102465_c8_g1	Protocadherin Fat 4
DN99818_c6_g1	Phosphoenolpyruvate carboxykinase [GTP
DN50741_c0_g1	Uncharacterized protein
DN66326_c0_g1	Protein wos2
DN68932_c0_g1	Programmed cell death protein 4
DN109765_c11_g1	Putative serine carboxypeptidase CPVL
DN70072_c0_g1	ADP,ATP carrier protein
DN100644_c2_g1	ADP-ribosylation factor
DN86762_c4_g2	Complement C1q tumor necrosis factor-related protein 3
DN107605_c0_g1	Fibrocystin-L
DN73791_c0_g2	VWFA domain-containing protein
DN92722_c0_g1	Beta-1,3-glucan-binding protein
DN71498_c0_g1	Eukaryotic translation initiation factor 5
DN95082_c8_g4	Ankyrin-2
DN66146_c0_g1	Alpha-aminoadipic semialdehyde synthase, mitochondrial
DN99924_c1_g1	Serpin B8
DN70955_c0_g1	ADAM family mig-17
DN17927_c0_g1	ADAM family mig-17
DN101711_c4_g2	Complement C1q-like protein 4
DN70412_c0_g1	Radixin
DN109038_c2_g1	Ankyrin-3
DN49375_c0_g1	Histone H2B
DN72310_c0_g2	Histone H3
DN102847_c6_g1	Histone H2A
DN90952_c4_g1	Retrovirus-related Pol polyprotein from transposon 17.6
DN109628_c7_g1	Ribonucleoside-diphosphate reductase
DN73738_c4_g2	Chitin synthase C
DN73588_c2_g1	Cysteine dioxygenase type 1
DN74877_c0_g7	Tubulin alpha-3 chain
DN72022_c0_g1	Protein SET
DN80340_c2_g1	Cysteine-rich secretory protein Mr30
DN69195_c0_g1	Neurogenic locus Notch protein
DN103970_c0_g1	Putative ferric-chelate reductase 1
DN100647_c0_g1	Putative tyrosinase-like protein tyr-3
DN71625_c0_g2	14-3-3 protein epsilon
DN68940_c0_g1	14-3-3 protein epsilon
DN69172_c0_g2	14-3-3 protein epsilon
DN69514_c0_g1	14-3-3 protein epsilon
DN94853_c3_g1	Ariadne-1-like protein
DN101164_c0_g3	Peptidyl-prolyl cis-trans isomerase B
DN97558_c3_g2	Peptidyl-prolyl cis-trans isomerase B
DN109476_c4_g1	Protocadherin Fat 4
DN97605_c5_g2	Prestin
DN88881_c1_g1	Uncharacterized protein
DN106320_c8_g1	Protein roadkill
DN73061_c1_g1	Protein disulfide-isomerase
DN71693_c0_g1	40S ribosomal protein S9
DN102292_c4_g1	Beta,beta-carotene 15,15'-monooxygenase
DN97201_c3_g2	Sulfotransferase family cytosolic 1B member 1
DN77030_c5_g1	Deoxyribonuclease-1
DN72142_c0_g1	Uncharacterized protein
DN105957_c2_g1	Chymotrypsin B
DN37449_c0_g1	Serine/threonine-protein kinase Nek10
DN99778_c5_g1	Transporter
DN77324_c7_g2	Heat shock protein 70 B2
DN106878_c2_g4	Heat shock protein 70 B2
DN77324_c5_g1	Heat shock protein 70 B2
DN77324_c7_g5	Heat shock protein 70 B2
DN82822_c3_g1	Tubulin beta chain
DN74094_c4_g6	Uncharacterized protein
DN74764_c0_g1	Ras-related protein Rab-8A
DN87228_c4_g1	Myosin regulatory light chain sqh
DN83050_c5_g1	Uncharacterized protein
DN104023_c1_g2	Signal peptide, CUB and EGF-like domain-containing protein 3
DN74573_c0_g1	Myosin-IIIB
DN102510_c0_g1	Prolyl 4-hydroxylase subunit alpha-1
DN47279_c0_g1	40S ribosomal protein S11
DN71681_c0_g1	Vitellogenin-6
DN72011_c0_g1	Proactivator polypeptide
DN104911_c0_g2	Uncharacterized protein
DN94212_c5_g1	Arrestin domain-containing protein 3
DN91323_c3_g4	Putative ATP-dependent RNA helicase DDX4
DN99401_c1_g1	Uncharacterized protein
DN100845_c1_g1	Aldehyde dehydrogenase, mitochondrial
DN84584_c8_g2	5'-nucleotidase
DN89842_c0_g1	Troponin T, skeletal muscle
DN98952_c0_g1	Troponin T, skeletal muscle
DN28214_c0_g1	Uncharacterized protein
DN78633_c2_g1	Solute carrier family 28 member 3
DN69176_c0_g1	Ferritin
DN66764_c0_g1	40S ribosomal protein S15
DN104763_c7_g1	ATP-grasp domain-containing protein 1
DN72521_c0_g1	40S ribosomal protein S3a
DN52181_c0_g2	Elongation factor Tu, mitochondrial
DN104000_c4_g2	Prolyl 4-hydroxylase subunit alpha-1
DN83137_c5_g1	Cysteine-rich secretory protein LCCL domain-containing 2
DN82626_c2_g1	Cysteine-rich secretory protein LCCL domain-containing 2
DN104929_c1_g1	Macrophage mannose receptor 1
DN70147_c0_g1	Uncharacterized protein
DN83159_c1_g1	Uncharacterized protein
DN68092_c0_g1	60S ribosomal protein L27a
DN77651_c5_g3	Neurogenic locus notch-like protein 1
DN77651_c5_g6	Neurogenic locus notch-like protein 1
DN89884_c5_g1	Krueppel-like factor 3
DN78090_c2_g1	Galactoside 2-alpha-L-fucosyltransferase 1
DN6665_c0_g1	Aquaporin-4
DN83982_c3_g1	Aquaporin-4
DN102485_c1_g1	GTPase IMAP family member 1
DN86953_c9_g1	Tissue factor pathway inhibitor 2
DN90432_c10_g2	Deleted in malignant brain tumors 1 protein
DN91662_c2_g4	Actin 2
DN86624_c1_g4	Actin 2
DN89247_c1_g4	Actin 2
DN91886_c2_g1	Actin 2
DN105788_c1_g2	Peptidase inhibitor 16
DN67867_c0_g1	C1q domain-containing protein
DN91381_c1_g1	Metalloproteinase inhibitor 3
DN106423_c2_g1	Angiopoietin-4
DN75279_c3_g1	VWFD domain-containing protein
DN85940_c2_g1	Neurogenic locus notch-like protein 2
DN90737_c3_g1	Neurogenic locus notch-like protein 2
DN106578_c2_g3	Prolyl 4-hydroxylase subunit alpha-1
DN70840_c2_g1	DnaJ-like protein subfamily A member 1
DN96220_c1_g1	Putative tyrosinase-like protein tyr-3
DN106112_c0_g4	Putative tyrosinase-like protein tyr-1
DN96678_c0_g1	Putative tyrosinase-like protein tyr-1
DN64576_c0_g1	Scaffold attachment factor B1
DN102240_c7_g3	Tripartite motif-containing protein 45
DN74781_c1_g1	Protein CEPU-1
DN71111_c0_g1	60S ribosomal protein L23
DN102155_c3_g4	Tropomyosin
DN101265_c0_g2	Tr-type G domain-containing protein
DN101265_c0_g4	Tr-type G domain-containing protein
DN78216_c5_g1	Alkaline phosphatase, tissue-nonspecific isozyme
DN91231_c1_g3	Separin
DN107589_c3_g2	Usherin
DN92429_c0_g1	Elongation factor 1-alpha
DN86757_c0_g1	Elongation factor 1-alpha
DN91164_c0_g4	Elongation factor 1-alpha
DN92429_c0_g2	Elongation factor 1-alpha
DN104940_c1_g4	Tolloid-like protein 1
DN104940_c0_g2	Tolloid-like protein 1
DN96575_c2_g3	Uncharacterized protein
DN85143_c3_g1	Carbonic anhydrase
DN138126_c0_g1	Putative 10-formyltetrahydrofolate dehydrogenase ALDH1L2
DN84368_c3_g1	Putative cytochrome P450 CYP44
DN55622_c0_g1	Tripartite motif-containing protein 56
DN93063_c2_g2	Deleted in malignant brain tumors 1 protein
DN70592_c0_g1	Collagen-like protein 4
DN71963_c0_g1	78 kDa glucose-regulated protein
DN98451_c0_g1	Sodium-coupled monocarboxylate transporter 1
DN98451_c0_g2	Sodium-coupled monocarboxylate transporter 1
DN94123_c0_g1	Sodium-coupled monocarboxylate transporter 1
DN77398_c5_g1	Transmembrane emp24 domain-containing protein 7
DN57471_c0_g1	Epidermal growth factor receptor kinase substrate 8-like protein 1
DN109604_c1_g1	Apple domain-containing protein
DN96478_c8_g1	Steroid 17-alpha-hydroxylase/17,20 lyase
DN96678_c0_g2	Kielin/chordin-like protein
DN85868_c3_g1	Stress response protein nhaX
DN105128_c4_g1	Gamma-glutamyltranspeptidase 1
DN103889_c1_g1	Pancreatic lipase-related protein 1
DN84774_c2_g2	Peptidoglycan recognition protein
DN7568_c0_g1	Multiple coagulation factor deficiency protein 2-like protein
DN72335_c0_g2	Far upstream element-binding protein 3
DN76001_c2_g1	Uncharacterized protein
DN94505_c1_g1	Uncharacterized protein
DN98756_c4_g2	von Willebrand factor D and EGF domain-containing protein
DN72410_c0_g2	Uncharacterized protein
DN106023_c0_g1	Poly [ADP-ribose polymerase 14
DN67932_c0_g1	35 kDa SR repressor protein
DN108339_c3_g1	Myosin-10
DN79244_c3_g2	Myosin-10
DN103972_c1_g1	Myosin-10
DN79244_c3_g3	Myosin-10
DN93702_c4_g1	Myosin-10
DN100999_c2_g1	Cytochrome b-c1 complex subunit 7
DN108981_c3_g1	Lipopolysaccharide cholinephosphotransferase licD
DN225843_c0_g1	Alpha-N-acetylgalactosaminidase
DN93158_c2_g1	Endothelial cells scavenger receptor
DN106765_c1_g2	GTPase IMAP family member 4
DN102300_c1_g2	DUF5641 domain-containing protein
DN89919_c0_g1	Titin
DN69137_c0_g1	60S acidic ribosomal protein P1
DN78776_c5_g3	Perlucin
DN66438_c0_g1	Lysosome-associated membrane glycoprotein 1
DN71322_c0_g1	Tyrosine-protein phosphatase Lar
DN96589_c1_g1	Autocrine proliferation repressor protein A
DN70982_c1_g1	Troponin C
DN107210_c3_g2	Transporter
DN82964_c1_g1	Uncharacterized protein
DN58915_c0_g1	Putative ferric-chelate reductase 1
DN101640_c5_g1	Putative ferric-chelate reductase 1
DN99012_c3_g1	Acidic mammalian chitinase
DN103970_c0_g2	Acidic mammalian chitinase
DN94369_c2_g1	Octopamine receptor beta-1R
DN104156_c3_g1	Caprin-2
DN100547_c4_g2	Caprin-2
DN97040_c5_g1	Caprin-2
DN73399_c6_g4	Caprin-2
DN85362_c1_g1	Natterin-3
DN71828_c0_g1	60S ribosomal protein L5
DN81357_c3_g1	Uncharacterized protein
DN109728_c10_g1	Zonadhesin
DN72081_c0_g1	Zonadhesin
DN103023_c4_g1	Eosinophil peroxidase
DN94299_c1_g2	Cathepsin L
DN76432_c6_g2	Uncharacterized protein
DN70484_c0_g1	Cathepsin B
DN70735_c0_g1	Cathepsin B
DN93732_c1_g1	Angiotensin-converting enzyme
DN68640_c0_g1	Serpin B9
DN106378_c3_g1	Atlastin-1
DN76984_c0_g1	Atlastin-1
DN106914_c5_g1	Uncharacterized protein
DN71344_c0_g1	Hemicentin-1
DN69681_c0_g1	Myosin-2 essential light chain
DN73571_c0_g1	Tryptase gamma
DN90774_c1_g3	Tryptase gamma
DN73571_c0_g2	Tryptase gamma
DN110924_c0_g1	Methylcrotonoyl-CoA carboxylase subunit alpha, mitochondrial
DN46741_c0_g1	Nucleosome assembly protein 1-like 4
DN66196_c0_g1	60S ribosomal protein L7a
DN94494_c0_g1	Myosin heavy chain, striated muscle
DN74716_c2_g1	Low affinity immunoglobulin epsilon Fc receptor
DN108954_c10_g1	Low affinity immunoglobulin epsilon Fc receptor
DN72300_c0_g1	T-complex protein 1 subunit beta
DN55391_c0_g1	Peroxiredoxin-4
DN70086_c0_g1	40S ribosomal protein S7
DN29355_c0_g1	Adenylosuccinate synthetase
DN87245_c5_g1	Ras-like GTP-binding protein Rho1
DN70956_c0_g1	40S ribosomal protein S3
DN89481_c0_g1	Fructose-bisphosphate aldolase
DN72110_c1_g1	Fructose-bisphosphate aldolase
DN104191_c2_g2	DNA excision repair protein ERCC-6-like protein
DN85841_c1_g1	Actin
DN91886_c3_g4	Actin
DN68870_c0_g1	Glutathione-requiring prostaglandin D synthase
DN107804_c2_g1	Multiple C2 and transmembrane domain-containing protein 1
DN92083_c3_g2	Protein Malvolio
DN95451_c0_g1	Uncharacterized protein
DN73253_c0_g1	Endoplasmin
DN108664_c0_g2	SCO-spondin
DN95254_c1_g1	SCO-spondin
DN106975_c5_g1	SCO-spondin
DN93858_c2_g1	Tumor necrosis factor receptor superfamily member 5
DN102164_c2_g1	Ring canal kelch-like protein
DN71938_c0_g1	Guanine nucleotide-binding protein subunit beta-2-like 1
DN103483_c1_g2	Sodium bicarbonate transporter-like protein 11
DN107206_c3_g5	Uncharacterized protein
DN96652_c7_g1	Uncharacterized protein
DN77686_c8_g3	Chitotriosidase-1
DN69471_c0_g1	Chitotriosidase-1
DN84475_c5_g1	EB domain-containing protein
DN84475_c5_g2	EB domain-containing protein
DN74689_c0_g3	Exoglucanase xynX
DN92213_c2_g4	Exoglucanase xynX
DN82183_c5_g1	Adenosylhomocysteinase
DN64209_c0_g1	40S ribosomal protein S14
DN71462_c0_g1	Calpain-9
DN106382_c1_g1	Uncharacterized protein
DN93091_c2_g1	ATP-dependent RNA helicase DHX8
DN70905_c0_g1	Major vault protein
DN76086_c9_g1	Fibropellin-1
DN69713_c0_g1	Perlucin
DN85084_c3_g1	ATP-binding cassette sub-family A member 3
DN109220_c3_g1	Uncharacterized protein
DN91556_c2_g1	Antistasin-like domain-containing protein
DN103044_c4_g5	Antistasin-like domain-containing protein
DN89491_c1_g1	Matrix metalloproteinase-19
DN71829_c0_g1	Calponin-2
DN108948_c3_g2	Putative nuclease HARBI1
DN76097_c8_g2	Eosinophil peroxidase
DN87306_c3_g4	Eosinophil peroxidase
DN70206_c1_g1	Eosinophil peroxidase
DN96353_c4_g1	Arylsulfatase B
DN82125_c1_g2	TIR domain-containing protein
DN85429_c3_g2	TIR domain-containing protein
DN71942_c0_g1	Collagen alpha-4(VI) chain
DN67232_c0_g1	Fibrillin-3
DN102630_c2_g1	Polypeptide N-acetylgalactosaminyltransferase 5
DN70676_c0_g1	40S ribosomal protein SA
DN69184_c0_g1	Annexin
DN71898_c0_g1	Purine nucleoside phosphorylase
DN72760_c0_g2	MAD protein
DN72551_c0_g1	Hypoxanthine-guanine phosphoribosyltransferase
DN103323_c1_g4	Sulfotransferase family cytosolic 1B member 1
DN68744_c0_g1	Phospholipase A2 isozymes PA3A/PA3B/PA5
DN72159_c0_g1	Severin
DN101678_c6_g4	Multimerin-1
DN72015_c0_g1	Zonadhesin
DN75451_c1_g2	Gigasin-2
DN62524_c0_g1	Elongation factor 1-beta
DN67712_c0_g1	Papilin
DN105358_c1_g2	UPF0686 protein C11orf1-like protein
DN81464_c3_g4	Heavy metal-binding protein HIP
DN108857_c1_g1	Transposon Ty3-I Gag-Pol polyprotein
DN106154_c2_g1	Protein FAM43A
DN75753_c5_g2	Polyadenylate-binding protein 4
DN72122_c0_g1	Polyadenylate-binding protein 4
DN99600_c0_g1	Paired box protein Pax-7
DN82214_c1_g4	GTPase IMAP family member 4
DN100403_c5_g1	Estrogen sulfotransferase
DN109005_c4_g2	Uncharacterized protein
DN106910_c6_g1	THAP domain-containing protein 4
DN97286_c4_g1	Puromycin-sensitive aminopeptidase
DN94628_c5_g4	Otoancorin
DN98295_c0_g2	Cathepsin F
DN74380_c0_g1	Cathepsin F
DN74380_c0_g2	Cathepsin F
DN94504_c5_g1	Uncharacterized protein
DN100792_c4_g1	Adipocyte plasma membrane-associated protein
DN55452_c0_g1	Adipocyte plasma membrane-associated protein
DN69702_c0_g2	60S ribosomal protein L9
DN79716_c2_g1	Tripartite motif-containing protein 2
DN69782_c0_g1	GTPase IMAP family member 7
DN101532_c0_g2	GTPase IMAP family member 7
DN82214_c1_g3	GTPase IMAP family member 7
DN93746_c3_g1	GTPase IMAP family member 7
DN106435_c2_g3	Fatty acyl-CoA hydrolase, medium chain
DN84264_c2_g1	Fibrinogen-like protein A
DN73497_c7_g1	Tripartite motif-containing protein 45
DN78798_c3_g1	Cytochrome P450 10
DN77810_c1_g1	Tenascin-R
DN81718_c9_g1	Tyrosine-protein kinase Fps85D
DN70943_c0_g1	Collagen alpha-1(IV) chain
DN105683_c4_g1	Alpha-aminoadipic semialdehyde dehydrogenase
DN69075_c0_g1	Putative nuclease HARBI1
DN62248_c0_g1	Nucleoside diphosphate kinase
DN70238_c0_g1	60S ribosomal protein L18
DN90774_c2_g1	Chymotrypsin-like elastase family member 2A
DN196588_c0_g1	Chymotrypsin-like elastase family member 2A
DN106366_c4_g1	Chymotrypsin-like elastase family member 2A
DN105169_c0_g3	Chymotrypsin-like elastase family member 2A
