# Supplementary material for: Changes in transcriptomic response to salinity stress induce the brackish water adaptation in a freshwater snail
Source: Sci Rep. 2020 Sep 29;10:16049. doi: 10.1038/s41598-020-73000-8 (PMC7524832; doi:10.1038/s41598-020-73000-8)
Supplement: Supplementary file 3 — Supplementary Table S3. [file 41598_2020_73000_MOESM3_ESM.xlsx]

## Sheet: Table_1
Table S3. Differentially expressed genes in both fresh and brackish water populations.
Transcript names are unique names for the Semisulcospira reiniana transcriptome dataset. Gene descriptions are referred to UniProtKB/Swiss-Prot and UniProtKB/TrEMBL.
Transcript name	Description
DN104875_c3_g1	Glutamate decarboxylase 2
DN70911_c1_g2	Phospholipase D1
DN96969_c2_g2	Profilin
DN109559_c8_g2	Uncharacterized protein
DN107602_c0_g1	Meprin A subunit beta
DN75608_c1_g2	Sushi, von Willebrand factor type A, EGF and pentraxin domain-containing protein 1
DN92446_c4_g1	Complement C1q subcomponent subunit B
DN96940_c6_g1	Dynein heavy chain 5, axonemal
DN81309_c3_g1	Epithelial membrane protein 2
DN106829_c0_g1	Prolow-density lipoprotein receptor-related protein 1
DN73791_c0_g2	VWFA domain-containing protein
DN92722_c0_g1	Beta-1,3-glucan-binding protein
DN72022_c0_g1	Protein SET
DN88881_c1_g1	Uncharacterized protein
DN97201_c3_g2	Sulfotransferase family cytosolic 1B member 1
DN74764_c0_g1	Ras-related protein Rab-8A
DN87228_c4_g1	Myosin regulatory light chain sqh
DN71681_c0_g1	Vitellogenin-6
DN75279_c3_g1	VWFD domain-containing protein
DN85940_c2_g1	Neurogenic locus notch-like protein 2
DN90737_c3_g1	Neurogenic locus notch-like protein 2
DN70840_c2_g1	DnaJ-like protein subfamily A member 1
DN91231_c1_g3	Separin
DN107589_c3_g2	Usherin
DN86757_c0_g1	Elongation factor 1-alpha
DN92429_c0_g1	Elongation factor 1-alpha
DN109604_c1_g1	Apple domain-containing protein
DN96478_c8_g1	Steroid 17-alpha-hydroxylase/17,20 lyase
DN98756_c4_g2	von Willebrand factor D and EGF domain-containing protein
DN93702_c4_g1	Myosin-10
DN100999_c2_g1	Cytochrome b-c1 complex subunit 7
DN89919_c0_g1	Titin
DN107210_c3_g2	Transporter
DN104156_c3_g1	Caprin-2
DN73399_c6_g4	Caprin-2
DN97040_c5_g1	Caprin-2
DN103483_c1_g2	Sodium bicarbonate transporter-like protein 11
DN84475_c5_g2	EB domain-containing protein
DN71942_c0_g1	Collagen alpha-4(VI) chain
DN81464_c3_g4	Heavy metal-binding protein HIP
DN100403_c5_g1	Estrogen sulfotransferase
DN74380_c0_g1	Cathepsin F
DN79716_c2_g1	Tripartite motif-containing protein 2
DN101532_c0_g2	GTPase IMAP family member 7
DN82214_c1_g3	GTPase IMAP family member 7
DN69782_c0_g1	GTPase IMAP family member 7
DN93746_c3_g1	GTPase IMAP family member 7
DN78798_c3_g1	Cytochrome P450 10
