# Supplementary material for: Changes in transcriptomic response to salinity stress induce the brackish water adaptation in a freshwater snail
Source: Sci Rep. 2020 Sep 29;10:16049. doi: 10.1038/s41598-020-73000-8 (PMC7524832; doi:10.1038/s41598-020-73000-8)
Supplement: Supplementary file 4 — Supplementary Table S4. [file 41598_2020_73000_MOESM4_ESM.xlsx]

## Sheet: Table_S4
Table S4. GO terms enriched in the freshwater population. BP: biological process, MF: molecular function, CC: cellular component.
Gene ontology ID	Term	Category	FDR
GO:0003735	structural constituent of ribosome	MF	8.06e-13
GO:0005198	structural molecule activity	MF	1.12e-12
GO:0043232	intracellular non-membrane-bounded organelle	CC	1.12e-12
GO:0005840	ribosome	CC	1.21e-12
GO:0043228	non-membrane-bounded organelle	CC	1.25e-12
GO:0006518	peptide metabolic process	BP	6.37e-12
GO:0006412	translation	BP	9.4e-12
GO:0043043	peptide biosynthetic process	BP	1.88e-11
GO:1990904	ribonucleoprotein complex	CC	4.46e-11
GO:0043604	amide biosynthetic process	BP	4.46e-11
GO:0043603	cellular amide metabolic process	BP	2.79e-10
GO:1901566	organonitrogen compound biosynthetic process	BP	1.49e-08
GO:1901564	organonitrogen compound metabolic process	BP	7.24e-08
GO:0019538	protein metabolic process	BP	8.38e-07
GO:0032991	protein-containing complex	CC	7.07e-06
GO:0043229	intracellular organelle	CC	1.11e-05
GO:0044271	cellular nitrogen compound biosynthetic process	BP	1.11e-05
GO:0003723	RNA binding	MF	1.47e-05
GO:0043226	organelle	CC	1.93e-05
GO:0005622	intracellular	CC	2.08e-05
GO:0044424	intracellular part	CC	2.08e-05
GO:0034645	cellular macromolecule biosynthetic process	BP	2.39e-05
GO:0009059	macromolecule biosynthetic process	BP	3.04e-05
GO:0004190	aspartic-type endopeptidase activity	MF	6.94e-05
GO:0070001	aspartic-type peptidase activity	MF	6.94e-05
GO:0010467	gene expression	BP	8.72e-05
GO:0051082	unfolded protein binding	MF	0.000121
GO:0044444	cytoplasmic part	CC	0.000132
GO:0034641	cellular nitrogen compound metabolic process	BP	0.000181
GO:0044249	cellular biosynthetic process	BP	0.00028
GO:0005737	cytoplasm	CC	0.000363
GO:0006457	protein folding	BP	0.000451
GO:0004252	serine-type endopeptidase activity	MF	0.000456
GO:0006807	nitrogen compound metabolic process	BP	0.000508
GO:0044238	primary metabolic process	BP	0.00059
GO:0006414	translational elongation	BP	0.00109457
GO:1901576	organic substance biosynthetic process	BP	0.00109457
GO:0005623	cell	CC	0.00110522
GO:0008236	serine-type peptidase activity	MF	0.00110522
GO:0017171	serine hydrolase activity	MF	0.00115036
GO:0044464	cell part	CC	0.00118486
GO:0071704	organic substance metabolic process	BP	0.00259447
GO:0009058	biosynthetic process	BP	0.0033688
GO:0004175	endopeptidase activity	MF	0.00357924
GO:0009987	cellular process	BP	0.00380243
GO:0043170	macromolecule metabolic process	BP	0.0047217
GO:0044267	cellular protein metabolic process	BP	0.00902039
GO:0005856	cytoskeleton	CC	0.0147921
GO:0090079	translation regulator activity, nucleic acid binding	MF	0.0155369
GO:0008135	translation factor activity, RNA binding	MF	0.0155369
GO:0006165	nucleoside diphosphate phosphorylation	BP	0.0191918
GO:0046939	nucleotide phosphorylation	BP	0.0191918
GO:0072521	purine-containing compound metabolic process	BP	0.020354
GO:0016864	intramolecular oxidoreductase activity, transposing S-S bonds	MF	0.0276983
GO:0003756	protein disulfide isomerase activity	MF	0.0276983
GO:0045182	translation regulator activity	MF	0.0287458
GO:0009132	nucleoside diphosphate metabolic process	BP	0.0289054
GO:0045275	respiratory chain complex III	CC	0.0289054
GO:0006122	mitochondrial electron transport, ubiquinol to cytochrome c	BP	0.0289054
GO:0046034	ATP metabolic process	BP	0.0293066
GO:0009116	nucleoside metabolic process	BP	0.041582
GO:1901657	glycosyl compound metabolic process	BP	0.0487239
