# Supplementary material for: Changes in transcriptomic response to salinity stress induce the brackish water adaptation in a freshwater snail
Source: Sci Rep. 2020 Sep 29;10:16049. doi: 10.1038/s41598-020-73000-8 (PMC7524832; doi:10.1038/s41598-020-73000-8)
Supplement: Supplementary file 5 — Supplementary Table S5. [file 41598_2020_73000_MOESM5_ESM.xlsx]

## Sheet: Table_S5
Table S5. GO terms enriched in the brackish water population. BP: biological process, MF: molecular function, CC: cellular component.
Gene ontology ID	Term	Category	FDR
GO:0008061	chitin binding	MF	2.43e-06
GO:0006022	aminoglycan metabolic process	BP	2.43e-06
GO:0006030	chitin metabolic process	BP	3.14e-05
GO:1901071	glucosamine-containing compound metabolic process	BP	4.4e-05
GO:0006040	amino sugar metabolic process	BP	7.25e-05
GO:0017171	serine hydrolase activity	MF	7.47e-05
GO:0008236	serine-type peptidase activity	MF	7.47e-05
GO:0004252	serine-type endopeptidase activity	MF	9.06e-05
GO:0004175	endopeptidase activity	MF	0.000551
GO:0070011	peptidase activity, acting on L-amino acid peptides	MF	0.000551
GO:0005198	structural molecule activity	MF	0.00056
GO:0008233	peptidase activity	MF	0.000621
GO:0003735	structural constituent of ribosome	MF	0.00113251
GO:0043603	cellular amide metabolic process	BP	0.00192844
GO:0006412	translation	BP	0.00192844
GO:0006518	peptide metabolic process	BP	0.00192844
GO:0005840	ribosome	CC	0.00192844
GO:0043043	peptide biosynthetic process	BP	0.00230654
GO:0006508	proteolysis	BP	0.00247985
GO:0043604	amide biosynthetic process	BP	0.00293518
GO:0004866	endopeptidase inhibitor activity	MF	0.00300439
GO:0061135	endopeptidase regulator activity	MF	0.00300439
GO:0006414	translational elongation	BP	0.00699775
GO:1901564	organonitrogen compound metabolic process	BP	0.00728747
GO:0042807	central vacuole	CC	0.00733375
GO:0009705	plant-type vacuole membrane	CC	0.00733375
GO:0080170	hydrogen peroxide transmembrane transport	BP	0.00733375
GO:0030414	peptidase inhibitor activity	MF	0.00921132
GO:0061134	peptidase regulator activity	MF	0.00951987
GO:0005372	water transmembrane transporter activity	MF	0.0108887
GO:0042044	fluid transport	BP	0.0108887
GO:0000326	protein storage vacuole	CC	0.0108887
GO:0000325	plant-type vacuole	CC	0.0108887
GO:0015250	water channel activity	MF	0.0108887
GO:0006833	water transport	BP	0.0108887
GO:0003746	translation elongation factor activity	MF	0.0108887
GO:0009941	chloroplast envelope	CC	0.0153344
GO:0019755	one-carbon compound transport	BP	0.0161669
GO:0015204	urea transmembrane transporter activity	MF	0.0161669
GO:0004857	enzyme inhibitor activity	MF	0.0161669
GO:0071918	urea transmembrane transport	BP	0.0161669
GO:0015840	urea transport	BP	0.0161669
GO:0009526	plastid envelope	CC	0.0167817
GO:1990904	ribonucleoprotein complex	CC	0.0168452
GO:0043232	intracellular non-membrane-bounded organelle	CC	0.0257478
GO:0043228	non-membrane-bounded organelle	CC	0.0304915
GO:0005328	neurotransmitter:sodium symporter activity	MF	0.0344144
GO:0051181	cofactor transport	BP	0.0344144
GO:0005576	extracellular region	CC	0.0354091
GO:0004867	serine-type endopeptidase inhibitor activity	MF	0.0354091
GO:0015370	solute:sodium symporter activity	MF	0.0364538
GO:0052717	tRNA-specific adenosine-34 deaminase activity	MF	0.0434197
GO:0005326	neurotransmitter transporter activity	MF	0.044059
